# Supplementary material for: 3,6-Dibromo-9-(4-chloro­benz­yl)-9H-carbazole
Source: Acta Crystallogr Sect E Struct Rep Online. 2009 Jan 8;65(Pt 2):o215. doi: 10.1107/S1600536808042815 (PMC2968214; doi:10.1107/S1600536808042815)
Supplement: Supplementary file 2 [file e-65-0o215-Isup2.hkl]

# 
# h,k,l, Fc-squared, Fo-squared, sigma(Fo-squared) and status flag 
# 
data_I
_shelx_title ' R70917F in Pbca' 
_shelx_refln_list_code          4 
_shelx_F_calc_maximum      474.26 
_exptl_crystal_F_000      1760.00 
_reflns_d_resolution_high  0.8403 
 
loop_ 
 _symmetry_equiv_pos_as_xyz 
 'x, y, z' 
 '-x+1/2, -y, z+1/2' 
 '-x, y+1/2, -z+1/2' 
 'x+1/2, -y+1/2, -z' 
 '-x, -y, -z' 
 'x-1/2, y, -z-1/2' 
 'x, -y-1/2, z-1/2' 
 '-x-1/2, y-1/2, z' 
 
_cell_length_a     8.7673 
_cell_length_b    16.7315 
_cell_length_c    21.5745 
_cell_angle_alpha  90.000 
_cell_angle_beta   90.000 
_cell_angle_gamma  90.000 
 
_shelx_F_squared_multiplier     1.000 
 
loop_ 
 _refln_index_h 
 _refln_index_k 
 _refln_index_l 
 _refln_F_squared_calc 
 _refln_F_squared_meas 
 _refln_F_squared_sigma 
 _refln_observed_status 
   2   0   0   129733.44   117140.40   7617.73 o 
   4   0   0     2323.25     2176.49    190.44 o 
   6   0   0     5112.50     5161.02    290.55 o 
   8   0   0        6.85       70.21     57.90 o 
  10   0   0     2568.15     2026.38   1175.21 o 
   2   1   0    16518.29    16429.12    210.19 o 
   4   1   0     7792.86     7488.16    209.38 o 
   6   1   0    20962.64    20866.60    737.40 o 
   8   1   0    14063.66    15185.11    628.70 o 
  10   1   0     4418.80     4184.22   1073.99 o 
   0   2   0     4498.92     3867.91    249.77 o 
   2   2   0     2408.39     2358.70     88.94 o 
   4   2   0    37752.86    37596.10    764.44 o 
   6   2   0     2746.13     2173.35    221.04 o 
   8   2   0     1085.49     1079.64    171.66 o 
  10   2   0     3327.63     2832.18    583.61 o 
   2   3   0   199482.39   185816.28   2991.29 o 
   4   3   0    15895.76    15341.63    327.40 o 
   6   3   0    27890.35    27721.12   1119.40 o 
   8   3   0      256.09      276.36     68.90 o 
  10   3   0     5503.11     5304.40    594.44 o 
   0   4   0    37943.41    37879.72    691.17 o 
   2   4   0     7283.32     6988.43    236.65 o 
   4   4   0    12319.61    12090.46    313.04 o 
   6   4   0     2120.91     2382.05    286.85 o 
   8   4   0        4.46       94.11     94.88 o 
  10   4   0      301.82      172.44     97.58 o 
   2   5   0     1841.56     1645.13    264.03 o 
   4   5   0     1064.76     1201.40    199.68 o 
   6   5   0     3044.88     3276.43    404.14 o 
   8   5   0     2829.65     3353.86    382.86 o 
  10   5   0       34.79      -26.73    148.09 o 
   0   6   0    35290.38    34568.96    874.85 o 
   2   6   0     1886.82     1672.29    166.08 o 
   4   6   0    97531.40   101223.65   4027.98 o 
   6   6   0    11265.53    11196.26    584.12 o 
   8   6   0      974.85      940.87    156.80 o 
   2   7   0    74593.53    75992.53   2088.49 o 
   4   7   0    29679.99    29772.87    761.83 o 
   6   7   0    12974.40    13283.48    502.90 o 
   8   7   0      169.01      -48.54    145.11 o 
   0   8   0    40256.10    39932.67   1190.23 o 
   2   8   0     6152.52     5904.02    287.59 o 
   4   8   0      529.16      198.32    153.48 o 
   6   8   0     7006.40     6958.29    436.72 o 
   8   8   0      704.99      724.28    160.35 o 
   2   9   0     6670.61     7124.15    422.18 o 
   4   9   0      145.82      219.80     82.43 o 
   6   9   0    85952.38    92678.80    830.34 o 
   8   9   0    23974.22    26074.43   3338.30 o 
   0  10   0   139747.59   157258.11  17323.63 o 
   2  10   0    18966.47    19271.10    633.52 o 
   4  10   0     1163.73     1082.29    177.00 o 
   6  10   0    10049.53    10660.60    517.12 o 
   8  10   0      104.79      235.70    112.48 o 
   2  11   0    13179.38    14698.38    635.75 o 
   4  11   0     7525.52     7671.63    463.83 o 
   6  11   0     1749.51     1542.15    257.62 o 
   8  11   0     1330.15     1145.22    246.37 o 
   0  12   0    24176.66    26348.36   1587.99 o 
   2  12   0      662.65      571.88    183.45 o 
   4  12   0    19319.80    22170.62   1029.63 o 
   6  12   0     3277.46     2941.05    615.54 o 
   8  12   0     1538.78      821.71    242.14 o 
   2  13   0     2180.49     2185.97    346.28 o 
   4  13   0     2181.54     2465.65    355.37 o 
   6  13   0     5850.03     6475.40    716.44 o 
   0  14   0      694.97      526.60    171.67 o 
   2  14   0      440.63      458.70    132.68 o 
   4  14   0      369.99      385.32    329.34 o 
   6  14   0       35.41      192.99    136.98 o 
   2  15   0    23031.53    22200.41   2329.12 o 
   4  15   0     2003.24     2105.87    383.53 o 
   6  15   0     3196.14     2900.53    532.51 o 
   0  16   0     2502.55     1372.43    511.46 o 
   2  16   0      479.49      396.60    139.71 o 
   4  16   0    16468.38    16690.36   1422.46 o 
   6  16   0     4939.42     3731.65    779.45 o 
   2  17   0     2075.73     2052.50    427.71 o 
   4  17   0     3685.74     4208.08    520.58 o 
   0  18   0    52268.88    52160.34  17117.16 o 
   2  18   0     8658.10     9126.33   1235.38 o 
   4  18   0        9.70      -61.39    544.04 o 
   2  19   0      230.67      415.32   1032.22 o 
   1   1   1      732.73      816.85     34.35 o 
   2   1   1     6877.07     6559.46    154.05 o 
   3   1   1    28801.88    28571.41    297.44 o 
   4   1   1     6970.67     6711.62    214.05 o 
   5   1   1    12006.48    12097.64    190.08 o 
   6   1   1      340.38      340.56     48.26 o 
   7   1   1     2274.56     2164.92     69.26 o 
   8   1   1      947.20      950.59    111.60 o 
   9   1   1     4225.59     4716.99    342.37 o 
  10   1   1        4.91      156.79     79.68 o 
   0   2   1     1574.04     1358.60     89.83 o 
   1   2   1     9921.38     9365.88     88.96 o 
   2   2   1    52887.54    50843.59    424.91 o 
   3   2   1    24310.73    22790.10    309.25 o 
   4   2   1     5766.57     5385.03    175.51 o 
   5   2   1    11453.35    11853.10    217.73 o 
   6   2   1    11342.64    11175.88    290.06 o 
   7   2   1     8193.59     8562.69    227.98 o 
   8   2   1       41.89       42.06     58.88 o 
   9   2   1     1931.85     1793.42    179.52 o 
  10   2   1     6201.85     6992.91    372.66 o 
   1   3   1      210.01      258.76     53.78 o 
   2   3   1   139121.47   131016.27   1622.25 o 
   3   3   1     7500.25     6856.87    161.62 o 
   4   3   1    15485.50    16051.47    264.84 o 
   5   3   1     2842.62     2982.32    169.29 o 
   6   3   1     2151.31     2218.64     66.46 o 
   7   3   1      804.91      717.82     81.46 o 
   8   3   1     2477.99     2761.83    224.20 o 
   9   3   1       66.05       95.53     63.00 o 
  10   3   1      233.72      227.27     76.62 o 
   0   4   1    76215.84    76571.48   2499.82 o 
   1   4   1    77654.21    74975.42    639.86 o 
   2   4   1    84810.34    83426.50    866.73 o 
   3   4   1    35010.57    35703.98    338.72 o 
   4   4   1     5020.54     5218.66    175.72 o 
   5   4   1     2366.23     2054.71    128.63 o 
   6   4   1     7106.34     7058.50    245.19 o 
   7   4   1      184.41      254.91     79.97 o 
   8   4   1      218.79      174.28     60.28 o 
   9   4   1      344.78      231.17     63.52 o 
  10   4   1      161.13      279.80     78.44 o 
   1   5   1     6484.66     6356.31    149.29 o 
   2   5   1     2193.18     2113.25     96.95 o 
   3   5   1     1910.93     2231.63     99.41 o 
   4   5   1     6428.40     7240.35    253.81 o 
   5   5   1     4461.59     4076.64    230.45 o 
   6   5   1     7610.26     7748.23    330.13 o 
   7   5   1    22069.37    23458.02    854.49 o 
   8   5   1    17894.96    19071.57    935.42 o 
   9   5   1    15606.36    17320.37    278.22 o 
  10   5   1     1029.77      784.28    167.01 o 
   0   6   1    28749.60    27653.53    382.52 o 
   1   6   1    15665.53    15685.80    307.26 o 
   2   6   1      593.22      518.28     66.27 o 
   3   6   1     6433.26     6616.71    196.13 o 
   4   6   1    29555.30    31102.18    516.48 o 
   5   6   1     2973.40     2804.95    254.40 o 
   6   6   1     4546.08     4811.21    205.01 o 
   7   6   1       37.12      105.27     96.05 o 
   8   6   1      833.65      755.16    111.03 o 
   9   6   1       43.48       77.78     80.72 o 
   1   7   1      173.72      123.74     59.24 o 
   2   7   1    10161.65    10808.37    229.33 o 
   3   7   1    13824.53    12904.25    289.86 o 
   4   7   1    35738.55    36955.46    672.88 o 
   5   7   1     4643.23     4530.07    156.57 o 
   6   7   1      349.54      332.69     78.42 o 
   7   7   1      398.11      223.20     88.75 o 
   8   7   1       15.29      181.35     85.54 o 
   9   7   1      537.46      438.16    126.53 o 
   0   8   1     2775.73     3025.67    190.03 o 
   1   8   1     7005.13     6508.75    235.55 o 
   2   8   1    11464.77    11850.73    278.73 o 
   3   8   1    29835.99    30300.21    495.48 o 
   4   8   1      678.08      640.91    114.95 o 
   5   8   1     4333.72     4149.98    184.22 o 
   6   8   1      571.89      659.92    118.30 o 
   7   8   1     3655.14     3549.38    298.30 o 
   8   8   1       26.15       54.83     88.71 o 
   9   8   1     1438.24     1451.70    214.43 o 
   1   9   1       39.68       50.63     96.51 o 
   2   9   1      912.74     1121.51    117.43 o 
   3   9   1     2684.84     3228.02    211.32 o 
   4   9   1        9.06      118.52     91.67 o 
   5   9   1     2011.15     1806.93    188.26 o 
   6   9   1      394.81      284.85     67.67 o 
   7   9   1      278.80      345.98     74.46 o 
   8   9   1      333.72      332.99    103.25 o 
   9   9   1      837.70      779.26    135.52 o 
   0  10   1     3123.91     3705.35    242.70 o 
   1  10   1     1318.29     1325.50    135.72 o 
   2  10   1     1914.47     1978.18    193.65 o 
   3  10   1     4079.30     4459.91    273.98 o 
   4  10   1     1953.75     1962.02    188.74 o 
   5  10   1     1958.32     1768.99    220.81 o 
   6  10   1      540.17      600.00    103.38 o 
   7  10   1      616.26      618.15    143.12 o 
   8  10   1       45.77      -97.86     91.46 o 
   9  10   1      132.76       91.65    135.00 o 
   1  11   1      321.62      392.70    109.66 o 
   2  11   1     3807.17     3411.19    251.98 o 
   3  11   1    21885.02    22865.81    702.36 o 
   4  11   1    15704.06    16128.14    402.76 o 
   5  11   1     7382.57     8092.68    279.35 o 
   6  11   1      920.05      662.20    143.43 o 
   7  11   1     1261.99     1018.84    221.90 o 
   8  11   1       53.48      245.14     96.02 o 
   0  12   1    10250.29    11721.45    541.67 o 
   1  12   1      183.68      217.25     80.49 o 
   2  12   1     1312.12     1633.30    241.08 o 
   3  12   1     5229.24     5459.18    245.80 o 
   4  12   1    14999.54    15210.77    531.03 o 
   5  12   1     1198.94     1402.47    164.59 o 
   6  12   1     5943.07     6514.27    388.59 o 
   7  12   1     1509.12     1339.99    176.77 o 
   8  12   1      860.61      540.44    122.85 o 
   1  13   1     2556.95     2720.39    230.63 o 
   2  13   1     5191.67     5517.73    387.51 o 
   3  13   1      491.23      432.02    205.23 o 
   4  13   1       41.48      193.99     73.87 o 
   5  13   1      148.11      141.23    152.73 o 
   6  13   1     2708.27     2408.61    328.79 o 
   7  13   1     3112.23     2674.30    361.11 o 
   0  14   1    11360.20    12224.84    641.71 o 
   1  14   1    30582.69    32185.31    998.86 o 
   2  14   1    11179.21    11540.37    388.08 o 
   3  14   1     6023.14     6102.55    241.84 o 
   4  14   1      474.29      657.81    112.66 o 
   5  14   1      976.04      817.80    155.46 o 
   6  14   1     2432.41     2136.70    265.44 o 
   7  14   1     1005.37      790.93    101.41 o 
   1  15   1     4138.23     4130.91    237.06 o 
   2  15   1     5439.61     5482.91    403.00 o 
   3  15   1      199.51      257.02    128.85 o 
   4  15   1     1222.85     1204.86    196.67 o 
   5  15   1     1017.24      958.60    150.02 o 
   6  15   1     1367.79     1401.01    259.01 o 
   0  16   1      147.76      162.05    128.75 o 
   1  16   1      972.83      820.35    139.21 o 
   2  16   1      841.63      774.87    202.55 o 
   3  16   1      589.92      651.70    174.57 o 
   4  16   1     1759.25     1601.08    158.18 o 
   5  16   1      528.99      579.44    121.60 o 
   6  16   1     1721.25     1223.15    244.37 o 
   1  17   1      178.28       52.89    163.02 o 
   2  17   1      515.01      796.31    181.12 o 
   3  17   1     6328.88     6410.30    452.31 o 
   4  17   1     1224.25      899.94    198.35 o 
   5  17   1      425.91      432.82    110.80 o 
   0  18   1     2096.02     2202.95    815.84 o 
   1  18   1      538.23      834.69    271.80 o 
   2  18   1      821.31      659.42    205.70 o 
   3  18   1     4563.29     4895.22    703.58 o 
   4  18   1        8.75      550.27    373.54 o 
   1  19   1       55.64       -2.51    292.32 o 
   2  19   1      923.39     1060.63    419.24 o 
   3  19   1      132.00     1026.71    546.74 o 
   0   0   2       86.53       65.99     71.92 o 
   1   0   2    20828.07    20470.20    267.69 o 
   2   0   2      704.69      768.70     47.51 o 
   3   0   2     3803.25     3527.54    103.95 o 
   4   0   2    26053.10    25211.13    462.55 o 
   5   0   2     1240.06     1185.00     77.37 o 
   6   0   2    10705.53    11145.62    460.28 o 
   7   0   2     1789.52     1588.38    213.43 o 
   8   0   2      102.92      144.17     99.04 o 
   9   0   2     1111.96     1017.85    163.96 o 
  10   0   2       40.59      204.29     86.74 o 
   1   1   2     2596.59     2441.76     45.91 o 
   2   1   2       84.62       90.36     22.11 o 
   3   1   2    10889.68    10288.17    132.61 o 
   4   1   2     7222.16     7211.04    194.28 o 
   5   1   2       38.33      131.31     35.45 o 
   6   1   2     1645.43     1717.07    101.62 o 
   7   1   2    24069.29    25761.03    512.91 o 
   8   1   2      598.96      685.28     65.25 o 
   9   1   2     6763.86     7133.13    388.57 o 
  10   1   2     1328.19     1252.83    171.92 o 
   0   2   2      785.30      822.19     67.90 o 
   1   2   2      142.37      124.48     20.57 o 
   2   2   2      131.63      138.54     26.40 o 
   3   2   2    16215.88    15795.68    216.91 o 
   4   2   2       12.08       55.76     24.22 o 
   5   2   2    38776.68    41039.76    670.17 o 
   6   2   2      185.25      244.06     50.65 o 
   7   2   2     4338.21     4781.18    156.36 o 
   8   2   2      603.35      539.47     77.40 o 
   9   2   2     1048.86     1135.22    126.95 o 
  10   2   2      873.66      648.99    104.14 o 
   1   3   2      586.83      517.30     35.40 o 
   2   3   2     1886.34     1797.46     69.37 o 
   3   3   2    14706.87    14530.54    185.00 o 
   4   3   2       47.38      168.04     43.96 o 
   5   3   2     4169.32     3907.46    179.98 o 
   6   3   2    16884.66    17068.62    465.26 o 
   7   3   2     1407.29     1619.07    104.24 o 
   8   3   2     4059.03     4433.29    170.84 o 
   9   3   2      220.98      170.18     65.99 o 
  10   3   2     3010.21     3074.45    313.83 o 
   0   4   2    13551.35    12685.17    201.83 o 
   1   4   2    25017.50    25008.37    251.53 o 
   2   4   2    14870.31    15225.84    319.44 o 
   3   4   2     7448.05     7847.91    189.32 o 
   4   4   2    10082.22     9503.59    159.81 o 
   5   4   2     8133.98     7768.70    156.67 o 
   6   4   2       93.58      153.72     35.99 o 
   7   4   2      224.19      317.48     65.60 o 
   8   4   2       14.43       79.52     53.75 o 
   9   4   2       17.99       99.14     75.85 o 
  10   4   2      606.73      577.19    107.41 o 
   1   5   2      259.99      261.70     44.13 o 
   2   5   2      939.88      906.01     80.02 o 
   3   5   2      788.88      764.75     81.32 o 
   4   5   2        5.36       46.93     32.79 o 
   5   5   2     2578.54     2691.72    105.20 o 
   6   5   2     1530.89     1123.65    111.70 o 
   7   5   2       68.24      132.82     95.02 o 
   8   5   2     1698.55     1482.05    185.38 o 
   9   5   2       41.32      329.36     72.89 o 
  10   5   2      860.97      652.99    128.13 o 
   0   6   2    59113.09    57006.27    803.57 o 
   1   6   2     7234.66     7330.80    175.27 o 
   2   6   2     3664.49     3579.05    117.55 o 
   3   6   2     5274.06     4856.44    156.92 o 
   4   6   2     1852.45     1629.19    150.00 o 
   5   6   2    12916.89    13067.50    360.00 o 
   6   6   2      939.76      837.63     97.70 o 
   7   6   2      542.11      546.75     81.24 o 
   8   6   2      295.30      216.61     70.02 o 
   9   6   2       14.89      133.87     75.37 o 
   1   7   2     5772.15     5454.81    276.19 o 
   2   7   2      150.70      261.63     50.66 o 
   3   7   2    27238.86    28124.32    419.07 o 
   4   7   2     1378.47     1527.92    127.88 o 
   5   7   2     5862.13     6319.40    216.43 o 
   6   7   2     4916.67     5111.36    248.05 o 
   7   7   2      217.34      214.51     82.87 o 
   8   7   2      729.96      836.25    159.16 o 
   9   7   2        1.08       72.48     74.54 o 
   0   8   2       17.16       79.03     59.96 o 
   1   8   2    22253.83    21865.12    415.84 o 
   2   8   2       18.07       -7.94     46.92 o 
   3   8   2       15.50       19.09     46.28 o 
   4   8   2     2211.11     2444.61    228.16 o 
   5   8   2    16334.32    16619.16    603.55 o 
   6   8   2     1623.91     1661.44    177.78 o 
   7   8   2     1235.83     1453.47    170.67 o 
   8   8   2       88.03      210.61     92.07 o 
   9   8   2     1307.04     1348.28    220.11 o 
   1   9   2     1831.82     1363.33    141.61 o 
   2   9   2    11220.82    11459.23    318.42 o 
   3   9   2     6196.62     6332.33    160.27 o 
   4   9   2       94.90      245.18     71.84 o 
   5   9   2     1737.88     1656.32    183.58 o 
   6   9   2       56.66       78.82     61.67 o 
   7   9   2    11743.10    13604.47    730.29 o 
   8   9   2       39.88      236.70     92.75 o 
   9   9   2     4152.04     4596.88    504.71 o 
   0  10   2     7561.12     8183.49    310.68 o 
   1  10   2    29236.42    30610.90    529.33 o 
   2  10   2     1810.34     1901.38    184.05 o 
   3  10   2      225.01      212.59     78.02 o 
   4  10   2     9268.78    10110.28    373.96 o 
   5  10   2      459.64      501.18     80.57 o 
   6  10   2     5706.30     6996.45    329.23 o 
   7  10   2     1360.18      996.16    172.40 o 
   8  10   2        4.13       33.39     96.55 o 
   1  11   2     6585.96     6330.52    296.81 o 
   2  11   2     3785.17     3897.33    172.84 o 
   3  11   2     9170.05     8726.79    315.01 o 
   4  11   2      328.19      264.26    125.64 o 
   5  11   2       60.23      143.30     49.95 o 
   6  11   2       92.78      152.44     80.53 o 
   7  11   2     4820.77     5040.95    430.78 o 
   8  11   2       31.08      164.94     99.84 o 
   0  12   2    15108.79    15850.91    800.83 o 
   1  12   2       36.73      200.62     73.04 o 
   2  12   2      661.73      573.10    100.49 o 
   3  12   2     5309.47     5244.40    332.07 o 
   4  12   2     1775.56     1654.25    163.21 o 
   5  12   2     7311.40     8112.07    377.21 o 
   6  12   2      885.19      712.43    131.16 o 
   7  12   2      424.27      308.54     87.95 o 
   8  12   2      232.35      102.83     92.24 o 
   1  13   2     2470.42     2418.66    239.84 o 
   2  13   2     1516.65     1707.40    167.84 o 
   3  13   2     1418.36     1541.16    162.00 o 
   4  13   2      455.83      397.73    117.11 o 
   5  13   2     1994.68     1719.19    239.26 o 
   6  13   2     4947.81     5288.65    434.88 o 
   7  13   2     2664.11     2155.34    297.77 o 
   0  14   2      197.51      115.36     83.60 o 
   1  14   2     1236.51     1162.39    139.13 o 
   2  14   2      371.97      477.25     73.75 o 
   3  14   2      291.44      434.50     87.81 o 
   4  14   2      409.48      352.28    170.66 o 
   5  14   2        5.07      145.40    119.62 o 
   6  14   2      552.70      311.31    119.76 o 
   7  14   2     1813.53     1234.63    307.91 o 
   1  15   2     1657.00     1601.96    179.39 o 
   2  15   2      197.99      162.55    105.81 o 
   3  15   2     2430.20     2150.08    254.61 o 
   4  15   2      109.51      217.58    199.15 o 
   5  15   2     2649.60     2246.28    259.49 o 
   6  15   2     2809.86     2433.93    349.92 o 
   0  16   2     6866.53     7357.63    884.72 o 
   1  16   2     1350.26      933.53    231.25 o 
   2  16   2      381.98      478.49    289.14 o 
   3  16   2     2605.09     2898.34    584.74 o 
   4  16   2      509.48      539.14    195.49 o 
   5  16   2     9414.54     9556.25    679.91 o 
   6  16   2        2.69       -9.57    123.64 o 
   1  17   2     3666.31     4100.86    507.79 o 
   2  17   2       14.66      223.74    184.59 o 
   3  17   2     6395.40     6758.97    360.67 o 
   4  17   2      215.28      203.09    107.57 o 
   5  17   2       44.99      428.44    193.73 o 
   0  18   2      388.63      384.87    373.94 o 
   1  18   2     7377.59     7794.00    404.09 o 
   2  18   2      104.43      318.84    419.92 o 
   3  18   2       79.42       79.47    108.54 o 
   4  18   2     2747.73     2054.11    349.89 o 
   1  19   2       20.14      735.41    424.25 o 
   2  19   2     1299.07      839.92    371.65 o 
   3  19   2     1563.83     1885.49    622.09 o 
   1   1   3    25899.46    25383.35    231.44 o 
   2   1   3     2072.03     2000.56     65.06 o 
   3   1   3     2486.46     2577.17     96.49 o 
   4   1   3    22141.75    22281.30    351.61 o 
   5   1   3     1487.88     1580.69     94.63 o 
   6   1   3     3550.55     3809.01     81.63 o 
   7   1   3     6833.95     7639.33    197.38 o 
   8   1   3     9284.73     9821.90    365.53 o 
   9   1   3     3278.60     3467.57    336.02 o 
  10   1   3     2541.67     2343.28    345.19 o 
   0   2   3      213.23       93.20     62.09 o 
   1   2   3    26909.18    26320.66    186.32 o 
   2   2   3    84087.05    81248.87    856.94 o 
   3   2   3     9565.36     9725.01    116.86 o 
   4   2   3    13794.56    13935.23    252.87 o 
   5   2   3     7138.18     7525.25    158.41 o 
   6   2   3     3041.22     3055.80    141.66 o 
   7   2   3      203.48      180.07     43.27 o 
   8   2   3      754.04      740.46     86.92 o 
   9   2   3      216.10      249.42     71.85 o 
  10   2   3      427.64      416.06     99.81 o 
   1   3   3    13638.85    13314.19    146.98 o 
   2   3   3     4388.39     4287.01    164.54 o 
   3   3   3     9116.52     8700.21    207.18 o 
   4   3   3      281.95      137.84     46.09 o 
   5   3   3        4.38       -5.20     32.35 o 
   6   3   3      281.80      200.01     41.27 o 
   7   3   3     4224.74     4599.90    211.28 o 
   8   3   3      430.68      374.10     78.46 o 
   9   3   3     1609.33     1585.56    178.74 o 
  10   3   3       20.21      146.87    123.67 o 
   0   4   3    12035.88    12015.87    176.26 o 
   1   4   3     7941.75     7990.99    147.31 o 
   2   4   3    15439.52    14338.75    145.39 o 
   3   4   3    16393.33    15862.45    177.37 o 
   4   4   3      266.89      328.60     38.99 o 
   5   4   3    12096.52    11896.72    253.08 o 
   6   4   3     1427.35     1308.65    115.80 o 
   7   4   3     5671.50     5353.24    251.63 o 
   8   4   3      438.05      331.58     61.69 o 
   9   4   3     4436.22     4287.77    170.90 o 
  10   4   3       62.43      101.43    129.74 o 
   1   5   3     3174.67     2931.80    120.79 o 
   2   5   3      622.04      651.48     63.09 o 
   3   5   3    74342.21    74300.30   1293.15 o 
   4   5   3    18252.98    19280.78    320.28 o 
   5   5   3      938.63     1037.07    118.93 o 
   6   5   3     3525.70     3507.68    238.87 o 
   7   5   3     2835.86     2705.04    287.03 o 
   8   5   3    10737.08    11486.70    534.25 o 
   9   5   3      909.80      758.27    123.81 o 
  10   5   3     1366.24     1017.02    209.29 o 
   0   6   3     5286.24     4635.49    221.70 o 
   1   6   3     9995.02     9522.21    193.22 o 
   2   6   3     3655.00     3589.35    148.55 o 
   3   6   3     5364.81     5770.91    186.90 o 
   4   6   3       52.23      141.83     46.69 o 
   5   6   3    11214.46    10719.46    308.40 o 
   6   6   3       94.83      106.49     47.03 o 
   7   6   3      756.97      655.08     98.57 o 
   8   6   3       90.81      153.25     73.64 o 
   9   6   3      792.05      779.05    119.06 o 
   1   7   3     6991.41     7116.16    195.59 o 
   2   7   3     1724.11     1662.98    131.40 o 
   3   7   3       57.53      109.44     87.00 o 
   4   7   3     5717.04     5773.31    157.12 o 
   5   7   3      938.97      922.63    107.15 o 
   6   7   3      177.65      147.57     54.51 o 
   7   7   3     6464.41     6889.54    344.26 o 
   8   7   3     5974.96     6347.61    352.96 o 
   9   7   3     3788.19     2909.46    413.68 o 
   0   8   3    19382.03    20478.33    959.63 o 
   1   8   3    19076.46    18883.11    366.46 o 
   2   8   3    42577.25    43609.13    612.79 o 
   3   8   3     1601.76     1883.88    150.15 o 
   4   8   3     5413.84     5242.44    187.83 o 
   5   8   3     2671.59     2619.33    154.61 o 
   6   8   3     5553.09     5783.73    257.93 o 
   7   8   3     1556.96     1498.20    169.33 o 
   8   8   3      516.84      425.75    107.69 o 
   9   8   3       75.29      256.43     78.83 o 
   1   9   3     1729.47     2066.38    136.59 o 
   2   9   3       32.24      159.17     94.10 o 
   3   9   3      163.18      128.53     66.18 o 
   4   9   3     1471.45     1421.20    119.77 o 
   5   9   3       18.13      -44.76     74.86 o 
   6   9   3      154.33      237.39    120.13 o 
   7   9   3      410.78      421.67     89.34 o 
   8   9   3     1252.09     1132.30    204.50 o 
   9   9   3        3.75        0.88     90.87 o 
   0  10   3      494.31      380.88    119.38 o 
   1  10   3     9015.17     9852.01    290.09 o 
   2  10   3    12023.17    12411.61    357.41 o 
   3  10   3     4019.56     3602.29    322.45 o 
   4  10   3     3223.95     3316.99    236.08 o 
   5  10   3     1893.12     1987.26    195.92 o 
   6  10   3     2694.03     2424.86    232.83 o 
   7  10   3       31.64      101.70     76.42 o 
   8  10   3      225.54      264.83     83.60 o 
   1  11   3     5260.66     4891.38    296.90 o 
   2  11   3     1550.37     1383.75    293.41 o 
   3  11   3      768.56      665.80    133.47 o 
   4  11   3     6547.99     6602.90    254.82 o 
   5  11   3      520.74      557.34    183.08 o 
   6  11   3      380.82      359.28     83.67 o 
   7  11   3     3813.72     3944.45    405.81 o 
   8  11   3     5200.00     6304.32    747.32 o 
   0  12   3      415.44      337.77    207.85 o 
   1  12   3    10491.52    11030.81    425.82 o 
   2  12   3     4058.04     4209.60    338.74 o 
   3  12   3       75.64      291.43    203.66 o 
   4  12   3     1583.21     1514.42    247.81 o 
   5  12   3     4146.58     4174.32    347.76 o 
   6  12   3     2001.08     1559.49    238.20 o 
   7  12   3      366.68      383.77    106.12 o 
   8  12   3      167.98      230.69     80.49 o 
   1  13   3     1460.89     1228.23    143.52 o 
   2  13   3      973.55      758.73    159.66 o 
   3  13   3    11806.69    12350.89    458.95 o 
   4  13   3      325.69      338.66    106.51 o 
   5  13   3     1203.43     1215.21    173.72 o 
   6  13   3      380.01      535.21    136.64 o 
   7  13   3     2796.64     2227.83    281.91 o 
   0  14   3      814.65      894.66    205.52 o 
   1  14   3     3941.46     4267.92    289.97 o 
   2  14   3    10167.60    10904.51    412.86 o 
   3  14   3     4225.46     4313.18    216.30 o 
   4  14   3      542.96      580.24    157.30 o 
   5  14   3     5926.72     6578.23    426.27 o 
   6  14   3      204.73      283.54     87.70 o 
   7  14   3     1826.44     1293.72    228.15 o 
   1  15   3     1027.60      897.30    167.69 o 
   2  15   3      320.89      305.89     98.50 o 
   3  15   3    10022.98    10253.83    595.69 o 
   4  15   3     1174.53     1004.02    264.11 o 
   5  15   3      185.73      159.40     88.89 o 
   6  15   3     1216.50     1146.80    205.30 o 
   0  16   3      633.60      224.53    312.37 o 
   1  16   3     3483.35     3288.26    442.94 o 
   2  16   3     1590.66     1511.04    363.32 o 
   3  16   3     1260.96     1175.99    232.72 o 
   4  16   3      597.98      738.13    163.89 o 
   5  16   3     1975.60     1630.88    299.25 o 
   6  16   3      419.82      510.42    171.17 o 
   1  17   3      793.15      858.42    505.83 o 
   2  17   3      315.78      381.30    195.66 o 
   3  17   3       13.39      155.43    168.61 o 
   4  17   3     4343.12     4907.93    559.83 o 
   5  17   3      884.55      712.03    179.67 o 
   0  18   3     1270.59      780.40    231.17 o 
   1  18   3        4.17      354.18    242.48 o 
   2  18   3     2639.39     2167.79    428.20 o 
   3  18   3      248.76      329.63    175.38 o 
   4  18   3      394.06      814.59    224.44 o 
   1  19   3      316.18      445.81    133.10 o 
   2  19   3      436.06      557.56    192.66 o 
   0   0   4    92264.36    59218.39   1412.12 o 
   1   0   4     2744.59     2756.27    126.88 o 
   2   0   4    17540.82    16625.54    248.43 o 
   3   0   4    43706.91    43292.07    521.61 o 
   4   0   4     7174.21     6794.94    248.82 o 
   5   0   4    60312.80    59992.45   1275.96 o 
   6   0   4    10095.13    10306.03    404.68 o 
   7   0   4      158.72      148.68     50.06 o 
   8   0   4     1765.79     1602.82    235.84 o 
   9   0   4      119.15      202.97    126.25 o 
  10   0   4     2951.77     2020.70    338.69 o 
   1   1   4    49959.21    48472.64    722.16 o 
   2   1   4    20388.80    20457.46    190.48 o 
   3   1   4    22635.22    21969.51    186.41 o 
   4   1   4     4021.37     3937.25    140.90 o 
   5   1   4    13531.68    13879.68    254.90 o 
   6   1   4     1768.52     2011.92    134.07 o 
   7   1   4      286.42      245.81     40.69 o 
   8   1   4     4145.68     4579.70    235.18 o 
   9   1   4      763.61      813.15    109.14 o 
  10   1   4        3.12      -22.90     88.49 o 
   0   2   4    21000.17    20662.25    393.84 o 
   1   2   4    69930.30    67854.05    859.71 o 
   2   2   4     7861.40     7934.21    214.12 o 
   3   2   4      235.35      284.36     30.60 o 
   4   2   4     1320.77     1196.28    105.79 o 
   5   2   4      414.34      362.68     49.47 o 
   6   2   4     1704.93     1767.63     89.48 o 
   7   2   4     1882.41     1907.21     74.53 o 
   8   2   4      935.73      807.53    100.69 o 
   9   2   4      488.46      420.13     86.95 o 
  10   2   4     3132.91     2910.96    399.77 o 
   1   3   4     7822.64     7776.23    137.88 o 
   2   3   4     4078.72     3972.57    111.85 o 
   3   3   4     1052.96      987.13     75.70 o 
   4   3   4     7577.39     7800.08    190.77 o 
   5   3   4    31207.00    33193.78    558.19 o 
   6   3   4      658.54      582.09     91.14 o 
   7   3   4    23290.06    23849.84    732.21 o 
   8   3   4      341.21      333.85     66.31 o 
   9   3   4     6313.63     7067.71    448.02 o 
  10   3   4      173.81      308.87     83.51 o 
   0   4   4      125.41       86.21    113.45 o 
   1   4   4    29462.22    28145.83    217.15 o 
   2   4   4     1909.49     1798.65    117.55 o 
   3   4   4     6918.64     6577.30    205.69 o 
   4   4   4       36.15       87.96     15.71 o 
   5   4   4     6324.24     6601.76    155.42 o 
   6   4   4       12.27       32.04     32.05 o 
   7   4   4      382.38      374.53     57.29 o 
   8   4   4       66.32      135.49     65.69 o 
   9   4   4       30.27      164.88    116.30 o 
  10   4   4       48.69      290.45    102.70 o 
   1   5   4     3664.91     3654.76     95.90 o 
   2   5   4     3609.92     3733.62    109.77 o 
   3   5   4     1329.07     1527.41    124.99 o 
   4   5   4       57.62       73.94     33.66 o 
   5   5   4      719.71      692.34     91.78 o 
   6   5   4      177.38      163.18     60.49 o 
   7   5   4     1796.24     1723.93    173.85 o 
   8   5   4        8.48      160.49    129.37 o 
   9   5   4     1569.28     1591.09    215.26 o 
   0   6   4    12009.71    12244.11    345.42 o 
   1   6   4   107520.83   111949.37   1400.71 o 
   2   6   4       17.86       93.83     49.65 o 
   3   6   4     8466.86     8302.48    195.93 o 
   4   6   4     6309.61     6286.25    163.26 o 
   5   6   4    10368.34    10250.27    305.47 o 
   6   6   4     2064.90     2299.99    205.54 o 
   7   6   4      984.33      775.02    120.92 o 
   8   6   4        7.66      120.15     73.19 o 
   9   6   4      525.41      135.63    151.39 o 
   1   7   4      393.84      265.83     47.56 o 
   2   7   4    13023.43    12879.16    222.71 o 
   3   7   4     7036.48     7120.96    170.07 o 
   4   7   4     2361.43     2162.47    152.69 o 
   5   7   4     4458.70     4371.19    120.05 o 
   6   7   4     4465.96     4172.91    232.86 o 
   7   7   4    10368.03    10975.82    418.49 o 
   8   7   4     2534.64     2251.44    337.78 o 
   9   7   4     4437.28     4421.90    586.56 o 
   0   8   4    13986.64    13849.22    350.93 o 
   1   8   4     5580.55     6202.06    223.94 o 
   2   8   4      872.29      765.82     89.40 o 
   3   8   4      118.45       86.19     39.65 o 
   4   8   4     6278.35     6355.52    223.29 o 
   5   8   4     7353.01     7065.62    252.33 o 
   6   8   4     1607.60     1585.48    126.83 o 
   7   8   4     1307.98     1155.05    147.57 o 
   8   8   4       92.39      241.17     75.88 o 
   9   8   4      385.58       94.89    130.71 o 
   1   9   4    32438.15    34056.91    524.45 o 
   2   9   4    14353.90    14132.33    255.02 o 
   3   9   4    22051.12    23176.70    579.35 o 
   4   9   4     1921.40     1693.76    183.04 o 
   5   9   4    12687.52    13260.55    331.93 o 
   6   9   4     2395.45     2307.77    166.56 o 
   7   9   4      833.03      647.53    137.80 o 
   8   9   4     5738.11     5781.53    277.04 o 
   9   9   4        8.23      165.61     90.97 o 
   0  10   4    14239.35    15351.04    797.95 o 
   1  10   4     1974.45     1950.98    125.63 o 
   2  10   4     1342.68     1285.24    132.69 o 
   3  10   4     2735.89     2852.39    133.08 o 
   4  10   4     4086.43     4047.18    200.85 o 
   5  10   4    22803.91    24415.06    759.33 o 
   6  10   4     2053.86     2263.34    248.46 o 
   7  10   4      678.28      607.21    121.65 o 
   8  10   4      449.52      422.20     90.39 o 
   1  11   4     1917.31     1982.32    157.20 o 
   2  11   4     3085.14     3172.35    209.45 o 
   3  11   4     4860.13     4922.64    281.30 o 
   4  11   4      838.72      756.26    123.46 o 
   5  11   4      131.75      164.25    130.56 o 
   6  11   4      269.54      466.87     96.95 o 
   7  11   4     2161.72     1972.51    247.87 o 
   8  11   4     1766.33     1529.22    253.28 o 
   0  12   4     1194.69     1133.78    188.34 o 
   1  12   4    37582.95    39453.09   1211.83 o 
   2  12   4      111.30      262.62    215.01 o 
   3  12   4     5000.14     5221.42    306.50 o 
   4  12   4      929.17      793.14     99.35 o 
   5  12   4     1678.10     1637.96    174.95 o 
   6  12   4      612.81      781.29    183.01 o 
   7  12   4      922.90      854.56    149.33 o 
   8  12   4      124.64      333.06     97.22 o 
   1  13   4     5899.13     6240.75    304.16 o 
   2  13   4      253.42      133.30    214.50 o 
   3  13   4       22.26      101.63    199.84 o 
   4  13   4       79.52      173.93    152.06 o 
   5  13   4     2657.99     2606.62    202.16 o 
   6  13   4      329.15      321.50    117.93 o 
   7  13   4     4608.97     5876.52    327.83 o 
   0  14   4      710.11      464.58    160.76 o 
   1  14   4      145.57      188.72    134.59 o 
   2  14   4       23.45      264.66    123.54 o 
   3  14   4       10.87      152.53    118.66 o 
   4  14   4      339.72      324.17     96.35 o 
   5  14   4       17.17      174.91    166.77 o 
   6  14   4      160.29      136.44    146.09 o 
   7  14   4      715.61      558.85    144.85 o 
   1  15   4      257.60      345.75    108.91 o 
   2  15   4     1064.92      899.09    248.91 o 
   3  15   4      130.54      287.65    153.07 o 
   4  15   4      880.37      887.89    214.87 o 
   5  15   4     3183.64     2910.61    370.60 o 
   6  15   4      151.28      139.53    115.33 o 
   0  16   4     9607.76    11149.42   1219.28 o 
   1  16   4    13993.25    15903.54    837.88 o 
   2  16   4     1017.54      834.38    264.47 o 
   3  16   4      299.86      455.60    219.96 o 
   4  16   4      850.64      798.59    278.87 o 
   5  16   4      500.87      500.46    137.87 o 
   1  17   4      195.02      138.73    215.37 o 
   2  17   4     2151.41     2662.75    369.87 o 
   3  17   4     2690.71     1792.01    315.49 o 
   4  17   4     1340.38     1461.34    301.40 o 
   5  17   4        9.04      206.94    158.77 o 
   0  18   4     1737.17     1416.54    354.19 o 
   1  18   4       46.53     -138.63    137.75 o 
   2  18   4     1107.02     1071.30    276.38 o 
   3  18   4      594.66      541.84    226.91 o 
   4  18   4      896.98     1402.40    377.24 o 
   1  19   4     2997.83     3583.89    576.44 o 
   2  19   4     1953.49     1536.86    402.35 o 
   1   1   5     1156.81     1323.22     48.70 o 
   2   1   5     7192.21     6891.16    146.44 o 
   3   1   5     1252.29     1262.33     37.33 o 
   4   1   5     6920.03     6181.94    183.11 o 
   5   1   5     5825.76     6112.00    136.47 o 
   6   1   5     3498.49     3624.83     78.45 o 
   7   1   5     3484.30     3348.91    174.22 o 
   8   1   5    18728.18    20157.15    713.41 o 
   9   1   5     1172.60     1079.57    214.56 o 
  10   1   5      315.05      281.55     91.31 o 
   0   2   5    57421.65    55502.81    752.18 o 
   1   2   5     4799.50     4718.49     97.90 o 
   2   2   5    80002.80    78511.40    827.54 o 
   3   2   5     4982.38     5009.05    107.37 o 
   4   2   5      133.77      101.91     19.94 o 
   5   2   5       81.83       74.54     39.45 o 
   6   2   5     1309.31     1329.98    121.90 o 
   7   2   5      559.18      492.92     63.98 o 
   8   2   5     2289.51     2190.42    263.14 o 
   9   2   5      210.30      152.48     65.17 o 
  10   2   5       11.83       50.98     78.56 o 
   1   3   5     9681.89    10001.44    128.77 o 
   2   3   5    39215.34    39343.01    399.58 o 
   3   3   5     5439.72     5449.11    180.10 o 
   4   3   5    15519.55    15367.19    235.03 o 
   5   3   5       33.39       71.69     34.53 o 
   6   3   5     3170.41     3079.48    150.37 o 
   7   3   5      196.88      211.70     42.88 o 
   8   3   5    10892.74    11519.32    578.19 o 
   9   3   5        7.90      163.11     92.36 o 
  10   3   5      152.83       48.88     75.58 o 
   0   4   5    42851.87    43482.21    579.31 o 
   1   4   5     2100.47     2103.08     77.79 o 
   2   4   5     3206.96     2962.57    101.21 o 
   3   4   5     5938.20     6034.58    175.16 o 
   4   4   5    31936.13    32212.30    558.74 o 
   5   4   5     2935.87     2962.76    136.00 o 
   6   4   5    29454.00    31193.90    960.60 o 
   7   4   5     1193.25     1153.04    110.72 o 
   8   4   5      319.65      260.68     76.31 o 
   9   4   5       59.73      115.59     78.58 o 
  10   4   5     5112.74     5243.71    346.08 o 
   1   5   5      453.62      449.18     39.57 o 
   2   5   5    33605.44    32473.53    345.57 o 
   3   5   5     6409.07     6951.94    195.62 o 
   4   5   5    69829.30    68195.31   1209.49 o 
   5   5   5     3600.34     3851.75    128.15 o 
   6   5   5     1178.47     1085.43    114.73 o 
   7   5   5      552.02      513.22     92.34 o 
   8   5   5      208.23      279.81     80.38 o 
   9   5   5       48.73      198.85    140.32 o 
   0   6   5    17624.81    16890.53    450.54 o 
   1   6   5        8.09        9.09     34.56 o 
   2   6   5     1110.19     1317.68    129.48 o 
   3   6   5     5158.54     5500.03    177.65 o 
   4   6   5    15289.07    15520.30    415.30 o 
   5   6   5     3907.73     4058.27    113.37 o 
   6   6   5    10896.99    11185.33    287.20 o 
   7   6   5      236.59      194.70     46.39 o 
   8   6   5       32.89      184.30     78.15 o 
   9   6   5       85.42      249.02    124.04 o 
   1   7   5     1213.43     1412.18    108.25 o 
   2   7   5    11132.22    11085.34    246.97 o 
   3   7   5      759.66     1059.38    101.26 o 
   4   7   5        0.81       50.30     62.76 o 
   5   7   5       72.29      180.63     43.28 o 
   6   7   5      598.64      568.42     77.65 o 
   7   7   5      692.21      773.37    122.49 o 
   8   7   5    10287.98    11086.05    666.77 o 
   9   7   5      871.68      878.65    167.91 o 
   0   8   5    21225.19    20770.65    393.85 o 
   1   8   5     8329.69     8853.24    222.42 o 
   2   8   5    42929.70    40971.61    768.51 o 
   3   8   5     4055.20     4393.38    200.82 o 
   4   8   5     1194.79     1204.87    102.83 o 
   5   8   5        7.90       44.56     66.14 o 
   6   8   5       29.03       46.25     58.77 o 
   7   8   5        0.71      164.12     66.00 o 
   8   8   5      606.28      553.98    105.74 o 
   9   8   5      122.36      164.46     98.26 o 
   1   9   5      214.79      288.91    102.25 o 
   2   9   5      269.00      273.63     65.97 o 
   3   9   5       76.81      173.23     79.73 o 
   4   9   5     4321.87     4129.35    125.66 o 
   5   9   5       24.06      154.09     46.34 o 
   6   9   5      142.39      165.02    111.24 o 
   7   9   5      332.32      510.15    115.89 o 
   8   9   5     1480.07     1561.22    189.37 o 
   9   9   5       69.06      157.63     77.21 o 
   0  10   5     6200.13     5926.35    337.71 o 
   1  10   5     7991.04     8913.13    240.96 o 
   2  10   5    13898.54    13722.22    379.45 o 
   3  10   5       55.20      179.51     85.47 o 
   4  10   5     1816.08     1679.39    158.21 o 
   5  10   5       33.20      107.40     85.82 o 
   6  10   5      447.67      408.08    111.23 o 
   7  10   5        6.33      105.01     56.69 o 
   8  10   5      330.51      325.22     79.91 o 
   1  11   5       42.47      105.58     90.84 o 
   2  11   5     5595.56     5141.48    192.75 o 
   3  11   5      724.66      750.03     88.39 o 
   4  11   5     3394.35     3212.31    146.12 o 
   5  11   5      552.91      600.49     75.26 o 
   6  11   5     3924.93     3880.31    284.35 o 
   7  11   5      377.52      359.58     87.03 o 
   8  11   5    15235.19    16119.00    931.37 o 
   0  12   5    25056.82    25824.09   1322.34 o 
   1  12   5     1421.34     1602.95    169.05 o 
   2  12   5     9816.15     8747.22    403.90 o 
   3  12   5      520.11      294.43    145.18 o 
   4  12   5     1853.06     1751.96    187.07 o 
   5  12   5      421.44      425.11    170.37 o 
   6  12   5     4089.56     3992.90    338.68 o 
   7  12   5        7.75      141.38     85.24 o 
   8  12   5      632.03      380.82     99.04 o 
   1  13   5      470.90      469.61    126.24 o 
   2  13   5    15112.24    15721.92    536.85 o 
   3  13   5     1147.04     1214.50    143.75 o 
   4  13   5     9648.59     9863.45    477.42 o 
   5  13   5      297.86      258.50     82.82 o 
   6  13   5     1186.33     1083.67    152.99 o 
   7  13   5       36.70       91.26    116.75 o 
   0  14   5     7798.40     7831.16    830.75 o 
   1  14   5     1239.21     1339.94    209.27 o 
   2  14   5     6790.22     7626.09    548.42 o 
   3  14   5     2022.15     1936.97    216.02 o 
   4  14   5    10932.06    11218.74    616.47 o 
   5  14   5      643.53      585.51    120.70 o 
   6  14   5     9434.66    10115.21    464.19 o 
   7  14   5      476.40      211.90    102.17 o 
   1  15   5      338.89      381.48    278.99 o 
   2  15   5     9356.83     9941.12    646.82 o 
   3  15   5     1942.59     1457.50    243.82 o 
   4  15   5     8903.70     8820.90    685.25 o 
   5  15   5      236.65      349.28    127.37 o 
   6  15   5      178.78      279.62    126.03 o 
   0  16   5     1823.15     2223.96    392.54 o 
   1  16   5       46.91       58.41    129.28 o 
   2  16   5     1222.36     1242.75    237.69 o 
   3  16   5      190.60       42.60    127.83 o 
   4  16   5     2295.60     2125.44    384.75 o 
   5  16   5      112.33      438.40    166.48 o 
   1  17   5        1.71      100.83    448.70 o 
   2  17   5      506.34      803.73    290.27 o 
   3  17   5      384.00      524.96    155.33 o 
   4  17   5     2695.08     2825.14    392.89 o 
   5  17   5     1028.85     1099.36    193.44 o 
   0  18   5     2196.02     1939.83    471.29 o 
   1  18   5      116.78      134.29    133.47 o 
   2  18   5     3101.65     2433.14    342.34 o 
   3  18   5      118.18      151.83    179.98 o 
   1  19   5        2.46      353.51    168.02 o 
   2  19   5      654.70      605.81    257.99 o 
   0   0   6      671.54      544.03    160.76 o 
   1   0   6    22120.21    22791.85    330.72 o 
   2   0   6     1194.43     1288.60    114.50 o 
   3   0   6    14648.60    14159.21    227.91 o 
   4   0   6    36144.86    34410.28    634.41 o 
   5   0   6    28802.44    29383.31    729.80 o 
   6   0   6    26998.10    28394.45   1160.59 o 
   7   0   6     2091.28     2077.74    218.60 o 
   8   0   6        0.02      245.91     69.33 o 
   9   0   6      539.54      682.64    171.01 o 
  10   0   6      336.52      347.78    139.07 o 
   1   1   6    24350.12    24038.90    262.43 o 
   2   1   6    50891.84    48906.73    476.00 o 
   3   1   6     5980.18     5401.05    120.47 o 
   4   1   6    14131.09    14113.30    233.87 o 
   5   1   6     1086.88      994.35     82.09 o 
   6   1   6        8.23        0.55     31.41 o 
   7   1   6       59.19       63.94     33.35 o 
   8   1   6     3221.28     3337.32    358.26 o 
   9   1   6        6.26      122.42     80.24 o 
  10   1   6      394.61      415.28     86.42 o 
   0   2   6    59212.46    55956.49    933.83 o 
   1   2   6    13526.35    13033.54    169.52 o 
   2   2   6     3444.06     3132.47     79.11 o 
   3   2   6        9.59       34.44     12.43 o 
   4   2   6     4461.56     4280.77    114.96 o 
   5   2   6      114.05      122.98     42.78 o 
   6   2   6     3685.12     3799.94    127.36 o 
   7   2   6      870.09      782.03     95.20 o 
   8   2   6      669.61      414.56    132.18 o 
   9   2   6       50.29       89.94     72.65 o 
  10   2   6     3065.08     3358.03    334.50 o 
   1   3   6     4003.63     3794.00    101.45 o 
   2   3   6      161.43      156.83     22.86 o 
   3   3   6     1550.28     1744.11    100.53 o 
   4   3   6     1378.02     1437.33     89.15 o 
   5   3   6     6470.12     5973.11    217.08 o 
   6   3   6    12714.73    12704.71    390.09 o 
   7   3   6     5290.40     5498.03    235.68 o 
   8   3   6     2801.08     3097.52    289.22 o 
   9   3   6     3197.54     3033.64    364.32 o 
  10   3   6     2040.46     1581.66    187.31 o 
   0   4   6    29764.75    27873.66    484.95 o 
   1   4   6    14344.62    13872.71    134.68 o 
   2   4   6     5510.25     5481.76    137.12 o 
   3   4   6     1522.88     1984.01     83.76 o 
   4   4   6     1882.04     1533.48    142.34 o 
   5   4   6      462.74      286.43     97.59 o 
   6   4   6      680.39      542.39     81.24 o 
   7   4   6       75.69      117.19     55.05 o 
   8   4   6      342.01      356.04     88.72 o 
   9   4   6      620.53      588.21    113.05 o 
   1   5   6       77.69      135.93     41.99 o 
   2   5   6      138.12      176.97     29.29 o 
   3   5   6     1439.08     1696.37    106.56 o 
   4   5   6     1008.87     1163.87    105.48 o 
   5   5   6       12.98       51.41     35.36 o 
   6   5   6     1308.68     1460.09    131.46 o 
   7   5   6      241.98      230.23     71.19 o 
   8   5   6      455.52      329.63     97.17 o 
   9   5   6       63.39       24.17     74.64 o 
   0   6   6    32735.70    32554.71   1106.46 o 
   1   6   6    16802.05    15502.06    234.10 o 
   2   6   6     6845.34     6711.43    188.57 o 
   3   6   6     4780.27     4593.07    159.78 o 
   4   6   6      483.96      365.78     58.80 o 
   5   6   6     6138.99     6002.31    220.21 o 
   6   6   6     1384.89     1423.87    130.80 o 
   7   6   6      458.63      548.96     74.22 o 
   8   6   6       40.84      182.42     87.79 o 
   9   6   6     1137.64     1047.52    170.86 o 
   1   7   6     3418.58     3670.81    111.05 o 
   2   7   6     3518.77     3264.75    143.65 o 
   3   7   6      445.42      420.44     57.61 o 
   4   7   6     5568.47     5452.76    190.91 o 
   5   7   6     1338.06     1210.70    109.13 o 
   6   7   6    10924.09    11796.72    429.24 o 
   7   7   6     3087.72     2681.62    231.95 o 
   8   7   6     7285.24     7799.66    556.27 o 
   9   7   6     2052.91     1916.40    323.47 o 
   0   8   6     5902.99     5090.23    260.92 o 
   1   8   6     2711.57     2673.11    133.19 o 
   2   8   6     3321.19     3586.01    176.94 o 
   3   8   6      409.25      342.70     67.19 o 
   4   8   6    16731.42    16144.34    505.64 o 
   5   8   6     3466.90     3414.06    159.21 o 
   6   8   6    10290.26    10839.64    337.19 o 
   7   8   6      608.60      449.89     86.13 o 
   8   8   6       10.19       98.69     77.15 o 
   9   8   6        6.92      163.56     99.86 o 
   1   9   6     6055.57     5569.78    179.72 o 
   2   9   6    18531.63    17622.70    375.76 o 
   3   9   6     4218.31     3979.63    131.31 o 
   4   9   6     6776.41     6805.24    248.94 o 
   5   9   6    10903.85    11151.85    405.19 o 
   6   9   6      319.56      310.73     63.88 o 
   7   9   6     1556.54     1197.38    195.31 o 
   8   9   6     2983.89     2414.59    305.14 o 
   0  10   6       49.65        3.79    102.79 o 
   1  10   6      333.19      370.08     95.97 o 
   2  10   6      977.89     1041.44    122.67 o 
   3  10   6     2375.03     2409.01    168.12 o 
   4  10   6    16929.96    17126.19    412.50 o 
   5  10   6    13706.80    13959.75    599.15 o 
   6  10   6    11434.88    12057.57    412.57 o 
   7  10   6      216.30      179.30     70.09 o 
   8  10   6        6.84       65.87     97.45 o 
   1  11   6      477.77      614.59    121.30 o 
   2  11   6    11118.38    11245.33    384.20 o 
   3  11   6     1348.20     1247.60    125.52 o 
   4  11   6     5153.84     5239.48    279.82 o 
   5  11   6       68.45      143.72     77.99 o 
   6  11   6      660.18      555.64     80.10 o 
   7  11   6      595.59      637.26     92.14 o 
   8  11   6     1896.67     1485.26    243.48 o 
   0  12   6    16705.07    17661.38   1316.96 o 
   1  12   6     6331.75     6180.02    428.30 o 
   2  12   6      228.82      240.52    109.49 o 
   3  12   6     1088.59      997.15    102.23 o 
   4  12   6        7.80       37.25    132.92 o 
   5  12   6     1490.58     1637.26    144.68 o 
   6  12   6      369.15      334.64     94.60 o 
   7  12   6      154.42       91.57     65.31 o 
   1  13   6      386.24      249.09    218.32 o 
   2  13   6      792.06      668.75    162.43 o 
   3  13   6     2037.76     1820.19    262.77 o 
   4  13   6     1604.86     1104.26    126.09 o 
   5  13   6     1235.33     1272.14    174.69 o 
   6  13   6     3541.58     3308.59    329.73 o 
   7  13   6     2540.47     1736.45    255.39 o 
   0  14   6      149.28       91.97    231.27 o 
   1  14   6      175.84      557.59    159.42 o 
   2  14   6      245.59      330.89    118.05 o 
   3  14   6      439.52      510.82    251.18 o 
   4  14   6       41.29      257.81    167.33 o 
   5  14   6      131.53      278.63     96.66 o 
   6  14   6      608.10      524.63    208.95 o 
   7  14   6       11.34       90.40     93.80 o 
   1  15   6      259.08      253.14    133.53 o 
   2  15   6       60.83       70.66    148.87 o 
   3  15   6      500.21      531.64    177.84 o 
   4  15   6      526.13      524.96    135.64 o 
   5  15   6      378.78      817.80    264.55 o 
   6  15   6     2077.45     1997.42    366.91 o 
   0  16   6    17181.04    18298.09   1909.44 o 
   1  16   6     4860.06     4363.73    518.76 o 
   2  16   6     3514.36     3570.79    339.14 o 
   3  16   6      212.62      346.37    153.50 o 
   4  16   6        1.97       -1.18    148.20 o 
   5  16   6     1251.26     1275.10    245.87 o 
   1  17   6       47.11      252.65    254.32 o 
   2  17   6     4706.50     5020.16    287.70 o 
   3  17   6      861.89      573.68    400.45 o 
   4  17   6     1202.88     1069.67    209.52 o 
   0  18   6      483.90      925.67    426.76 o 
   1  18   6      259.34       43.18    121.33 o 
   2  18   6      346.05      705.81    262.22 o 
   3  18   6      516.04      810.88    274.31 o 
   1  19   6     2545.71     2494.97    382.37 o 
   1   1   7      716.37      665.21     51.72 o 
   2   1   7     1089.88     1036.08     88.43 o 
   3   1   7     4052.63     3978.23    119.53 o 
   4   1   7     5863.15     5674.95    183.65 o 
   5   1   7     1053.46      854.97     64.33 o 
   6   1   7      202.35      254.38     38.89 o 
   7   1   7     4339.26     4081.28    301.15 o 
   8   1   7     1125.69      847.74    144.70 o 
   9   1   7     4937.90     5920.20    293.64 o 
  10   1   7      480.89      602.20    137.69 o 
   0   2   7     1968.45     1902.88     97.89 o 
   1   2   7    57931.95    57405.90    675.29 o 
   2   2   7    11361.57    11501.29    139.49 o 
   3   2   7     7916.16     7626.30    161.80 o 
   4   2   7     3929.75     3755.29    108.39 o 
   5   2   7       46.20       41.39     46.40 o 
   6   2   7     2685.73     2689.38     86.76 o 
   7   2   7      259.61      344.90     58.02 o 
   8   2   7        3.04       66.29    111.74 o 
   9   2   7      360.03      447.63     98.51 o 
   1   3   7    11987.67    11786.20    124.93 o 
   2   3   7     1447.33     1257.38     68.34 o 
   3   3   7     6201.46     5854.34    169.45 o 
   4   3   7     2215.13     2220.34    111.19 o 
   5   3   7      133.94      128.33     47.42 o 
   6   3   7       83.51      144.50     39.65 o 
   7   3   7     7021.44     6669.85    253.33 o 
   8   3   7      665.74      576.04    125.52 o 
   9   3   7     4206.07     4382.28    315.31 o 
   0   4   7    30177.77    29782.10    483.61 o 
   1   4   7      761.09      881.20     69.79 o 
   2   4   7    20755.55    21230.37    302.14 o 
   3   4   7    25078.90    25614.81    402.00 o 
   4   4   7       49.36       86.53     45.87 o 
   5   4   7    19189.05    19104.75    478.37 o 
   6   4   7      239.25      219.97     43.43 o 
   7   4   7     5297.80     5380.13    204.85 o 
   8   4   7      127.99      117.92     93.86 o 
   9   4   7      814.59      962.55    159.74 o 
   1   5   7     2820.17     2675.10    106.61 o 
   2   5   7     4973.86     5024.80    160.95 o 
   3   5   7    35520.36    35058.34    488.95 o 
   4   5   7     1862.58     2017.22    175.13 o 
   5   5   7     6081.99     6310.19    220.65 o 
   6   5   7     4949.82     5237.50    197.58 o 
   7   5   7     1040.15     1164.79    116.07 o 
   8   5   7     9366.54    10419.77    511.67 o 
   9   5   7      376.47      311.96     77.18 o 
   0   6   7     1913.30     1902.53    249.13 o 
   1   6   7     4883.26     4698.12    142.66 o 
   2   6   7     3603.75     3768.15    132.40 o 
   3   6   7     4479.75     4453.92    168.40 o 
   4   6   7      307.57      325.57     61.26 o 
   5   6   7    10659.23    10384.40    340.77 o 
   6   6   7       49.35       97.33     39.37 o 
   7   6   7     2461.90     2546.45    243.92 o 
   8   6   7      351.55      378.52    102.93 o 
   9   6   7      870.16      744.00    135.35 o 
   1   7   7     3468.04     3352.87    123.25 o 
   2   7   7     5457.84     5645.13    244.07 o 
   3   7   7     1471.51     1579.42     99.47 o 
   4   7   7     4821.35     4566.59    182.11 o 
   5   7   7     4190.20     4213.33    189.61 o 
   6   7   7       36.93      132.28     50.08 o 
   7   7   7    13577.29    14091.89    621.61 o 
   8   7   7      268.91      292.58    119.70 o 
   9   7   7     3666.41     3818.54    622.31 o 
   0   8   7      715.14      721.04    180.75 o 
   1   8   7     8885.39     7991.72    217.39 o 
   2   8   7     7458.01     7312.49    212.92 o 
   3   8   7    11195.07    10471.35    304.70 o 
   4   8   7     2694.48     3040.74    232.86 o 
   5   8   7      147.38      226.57     37.45 o 
   6   8   7     1074.49      849.25    127.08 o 
   7   8   7     1480.98     1269.36    171.34 o 
   8   8   7        1.54       37.79    130.07 o 
   9   8   7      316.63      292.58    128.17 o 
   1   9   7       27.76       17.28     86.83 o 
   2   9   7        9.80       27.99     60.50 o 
   3   9   7     2111.48     2251.31    129.65 o 
   4   9   7        6.96      185.61     56.09 o 
   5   9   7      273.40      286.20     85.82 o 
   6   9   7      220.54      139.33     59.92 o 
   7   9   7     1012.76      907.30    151.03 o 
   8   9   7      294.12      253.56    107.96 o 
   0  10   7      806.98      863.58    207.99 o 
   1  10   7     4364.65     4057.65    219.39 o 
   2  10   7      890.10      900.80    101.48 o 
   3  10   7     1979.94     1992.06     86.03 o 
   4  10   7      480.44      515.67     78.95 o 
   5  10   7      830.00      740.34     85.77 o 
   6  10   7     1270.67     1175.81    162.38 o 
   7  10   7       25.08      155.93    109.92 o 
   8  10   7      173.89       47.09    146.85 o 
   1  11   7     4813.59     4700.61    248.49 o 
   2  11   7     1216.59      987.95    111.70 o 
   3  11   7       24.63      164.71    118.07 o 
   4  11   7     7264.85     8013.22    383.86 o 
   5  11   7     1456.46     1464.42    155.84 o 
   6  11   7        8.66      111.91     64.21 o 
   7  11   7     4407.79     4302.56    223.82 o 
   8  11   7      153.09       86.35    123.02 o 
   0  12   7     1685.37     1436.76    219.64 o 
   1  12   7    17416.02    19300.88    709.48 o 
   2  12   7      176.38      188.30    124.96 o 
   3  12   7     1376.54     1407.41    215.77 o 
   4  12   7      110.44      153.30     75.12 o 
   5  12   7     2909.25     2739.20    213.13 o 
   6  12   7     1480.09     1386.51    143.43 o 
   7  12   7       65.71      187.50     78.39 o 
   1  13   7     4847.95     6771.22    651.76 o 
   2  13   7      543.33      422.74    138.18 o 
   3  13   7     8225.97     8959.42    328.99 o 
   4  13   7       45.55      184.10    111.05 o 
   5  13   7      779.60      983.86    174.08 o 
   6  13   7      558.03      352.65    176.68 o 
   7  13   7      508.76      371.14    106.33 o 
   0  14   7     7178.83     7664.29    503.23 o 
   1  14   7      182.50      186.63    210.26 o 
   2  14   7     8916.17     9470.26    528.38 o 
   3  14   7     8643.87     8848.65    516.87 o 
   4  14   7      189.19      340.05    172.09 o 
   5  14   7     5898.88     6241.33    556.39 o 
   6  14   7      446.26      589.88    137.81 o 
   1  15   7      119.55      183.07    210.00 o 
   2  15   7     1007.35      977.97    220.18 o 
   3  15   7     8127.33     7946.08    633.24 o 
   4  15   7        2.96       71.06    247.14 o 
   5  15   7      347.16      162.86    198.19 o 
   6  15   7      116.41      156.31    140.72 o 
   0  16   7       38.51       30.77    474.16 o 
   1  16   7     5773.95     6541.99    841.46 o 
   2  16   7       42.95      151.05    229.56 o 
   3  16   7        1.28      213.77    217.19 o 
   4  16   7      511.39      739.21    345.31 o 
   5  16   7     1677.51     1601.15    276.85 o 
   1  17   7      244.25      292.44    351.37 o 
   2  17   7       49.51      358.02    343.00 o 
   3  17   7       16.51      182.77    266.63 o 
   4  17   7     1560.20     1153.71    298.27 o 
   0  18   7       85.67      -57.47    673.84 o 
   1  18   7      211.49      399.23    114.02 o 
   2  18   7      602.21      595.70    257.93 o 
   3  18   7     1985.57     1840.00    388.18 o 
   1  19   7       12.37      144.07    132.21 o 
   0   0   8    61289.96    51590.08   1318.20 o 
   1   0   8    46457.79    49091.13   1429.18 o 
   2   0   8     8724.21     8452.75    170.23 o 
   3   0   8    10398.97    10632.02    323.49 o 
   4   0   8    25058.26    24843.73    565.25 o 
   6   0   8     2551.71     2530.69    358.36 o 
   7   0   8     7107.98     7352.05    321.19 o 
   8   0   8     1573.55     1826.24    253.35 o 
   9   0   8    10370.95    11690.09    552.54 o 
   1   1   8      851.67      748.04     77.14 o 
   2   1   8     2128.72     1918.14     61.82 o 
   3   1   8    12950.64    11914.75    203.18 o 
   4   1   8     1463.85     1370.49     95.52 o 
   5   1   8        3.43       41.06     35.77 o 
   6   1   8     3960.43     3855.95    154.43 o 
   7   1   8    10502.40    11561.63    350.16 o 
   8   1   8     1131.88      901.02    163.47 o 
   9   1   8     2449.78     2299.28    216.80 o 
   0   2   8    22864.70    21289.81    700.67 o 
   1   2   8     2453.44     2289.20    123.75 o 
   2   2   8     3244.92     3298.36     99.39 o 
   3   2   8      619.31      774.33     72.13 o 
   4   2   8     3079.57     3222.13    148.89 o 
   5   2   8     8677.66     8620.28    214.81 o 
   6   2   8      607.58      634.63     75.75 o 
   7   2   8      475.67      417.32     56.05 o 
   8   2   8      425.03      237.05     70.68 o 
   9   2   8      265.02      307.90     88.45 o 
   1   3   8    12694.97    12550.15    179.43 o 
   2   3   8     7189.14     6975.77    195.05 o 
   3   3   8     4338.73     4533.91    137.38 o 
   4   3   8     2504.68     2263.00    105.85 o 
   5   3   8      588.05      630.03     57.35 o 
   6   3   8    23164.29    23183.37    526.55 o 
   7   3   8     1528.30     1248.97    136.24 o 
   8   3   8     2975.53     3013.34    443.10 o 
   9   3   8     2347.57     2324.55    237.88 o 
   0   4   8    22732.41    22471.58    299.89 o 
   1   4   8      920.52      971.87     87.88 o 
   2   4   8     4635.48     4592.77    149.06 o 
   3   4   8       38.52       59.39     38.40 o 
   4   4   8    13926.88    14422.84    266.94 o 
   5   4   8     5810.08     5612.93    194.50 o 
   6   4   8     3230.05     3539.49    210.19 o 
   7   4   8      452.21      420.00     83.51 o 
   8   4   8        9.36     -116.48    105.14 o 
   9   4   8      463.93      539.71    105.82 o 
   1   5   8     7803.08     8398.21    260.20 o 
   2   5   8     2185.83     2270.41    130.77 o 
   3   5   8      485.12      474.57     48.80 o 
   4   5   8       21.53       81.16     44.41 o 
   5   5   8      262.41      267.96     63.60 o 
   6   5   8     3341.30     3074.92    211.48 o 
   7   5   8       30.22      105.12     66.47 o 
   8   5   8      557.84      614.00    146.99 o 
   9   5   8       86.01      169.98     73.68 o 
   0   6   8    53356.02    52693.60   2337.29 o 
   1   6   8     4786.73     4775.09    159.59 o 
   2   6   8     8899.59     9184.52    182.10 o 
   3   6   8       72.93       83.83     62.88 o 
   4   6   8    12187.17    12429.92    335.03 o 
   5   6   8    10433.68    11078.94    394.52 o 
   6   6   8     1685.15     2054.82    163.29 o 
   7   6   8     1027.09     1067.65    115.33 o 
   8   6   8      195.16      125.50     99.51 o 
   9   6   8      376.67      215.29    165.89 o 
   1   7   8     7735.74     7643.90    139.73 o 
   2   7   8     2532.92     2541.29    138.65 o 
   3   7   8     8640.45     8090.14    213.34 o 
   4   7   8      358.32      402.54     56.22 o 
   5   7   8       93.97      141.64     39.99 o 
   6   7   8    15685.27    16683.03    550.94 o 
   7   7   8      470.54      537.02     94.08 o 
   8   7   8     2337.02     1925.80    279.90 o 
   9   7   8     1851.15     1471.42    273.34 o 
   0   8   8     3065.83     3127.70    403.68 o 
   1   8   8    18221.22    19058.71    443.89 o 
   2   8   8      154.26      104.56     58.58 o 
   3   8   8      446.31      428.13     67.14 o 
   4   8   8      866.03      784.01     90.41 o 
   5   8   8     1664.53     1357.67    123.69 o 
   6   8   8       78.01      -17.21     56.33 o 
   7   8   8     1145.24     1142.55    141.64 o 
   8   8   8      330.79      381.31    105.73 o 
   1   9   8     2805.21     3005.54    250.49 o 
   2   9   8     5148.05     5021.05    221.08 o 
   3   9   8    27452.46    28430.67    855.06 o 
   4   9   8      561.73      579.94     73.71 o 
   5   9   8      352.79      388.08     98.72 o 
   6   9   8     6321.08     6955.29    299.31 o 
   7   9   8     8036.65     8548.84    479.52 o 
   8   9   8      793.84      779.97    180.00 o 
   0  10   8    26278.75    27262.50   1029.16 o 
   1  10   8    22792.92    24997.33    693.95 o 
   2  10   8     4409.68     4197.69    254.75 o 
   3  10   8     1101.65      943.23    106.29 o 
   4  10   8     7069.76     7593.58    307.58 o 
   5  10   8     3283.23     3437.73    207.63 o 
   6  10   8      990.03      950.88    138.27 o 
   7  10   8      917.66      984.57    128.41 o 
   8  10   8      145.30      216.73     87.84 o 
   1  11   8     3845.76     4024.49    275.89 o 
   2  11   8      168.55      182.11     95.55 o 
   3  11   8      688.53      558.55    162.68 o 
   4  11   8      475.75      504.60     57.25 o 
   5  11   8       80.80      152.04     70.87 o 
   6  11   8       84.02      165.75     60.46 o 
   7  11   8     1704.95     1788.48    227.17 o 
   8  11   8        1.87      179.38     87.37 o 
   0  12   8    18057.78    19132.50    697.20 o 
   1  12   8      795.14      583.48    248.80 o 
   2  12   8     1712.91     1600.56    230.23 o 
   3  12   8       87.46      135.90     99.47 o 
   4  12   8     5984.53     5865.67    287.73 o 
   5  12   8     3482.45     3304.24    319.56 o 
   6  12   8     1618.38     1509.81    167.61 o 
   7  12   8      793.25      564.91    162.09 o 
   1  13   8     1692.64     1737.05    213.81 o 
   2  13   8     4514.48     4123.85    290.08 o 
   3  13   8     1433.58     1244.25    221.18 o 
   4  13   8     1569.74     1177.30    248.09 o 
   5  13   8      148.61      583.00    143.53 o 
   6  13   8     4113.59     4462.65    533.16 o 
   7  13   8        7.62      412.78    126.77 o 
   0  14   8        1.36      116.75    482.40 o 
   1  14   8      176.64      508.35    103.10 o 
   2  14   8       59.61      327.59    182.92 o 
   3  14   8        1.09      263.81    128.51 o 
   4  14   8       66.04      127.20    124.63 o 
   5  14   8      461.72      267.85    129.95 o 
   6  14   8      248.99      397.64    161.03 o 
   1  15   8     5797.38     5554.71    674.96 o 
   2  15   8      897.94      636.91    212.74 o 
   3  15   8     2230.39     2151.36    410.67 o 
   4  15   8       69.47       34.14    242.94 o 
   5  15   8     1434.58     1578.39    273.24 o 
   6  15   8     3965.60     3133.43    497.78 o 
   0  16   8    12093.31    13770.17   1294.49 o 
   1  16   8     1351.97     1484.63    239.76 o 
   2  16   8     1485.15     1559.50    235.89 o 
   3  16   8      139.06      122.65    168.83 o 
   4  16   8     2045.57     2742.63    309.98 o 
   5  16   8     3388.45     2885.23    430.59 o 
   1  17   8      101.76      318.46    107.51 o 
   2  17   8       76.73      152.69    159.87 o 
   3  17   8     2902.44     2832.06    396.76 o 
   4  17   8       13.09      -92.23    190.54 o 
   0  18   8     2931.72     3005.86    699.11 o 
   1  18   8     5657.87     5059.29    638.60 o 
   2  18   8      340.49      782.85    443.87 o 
   3  18   8      282.33      411.53    206.28 o 
   1   1   9      977.31     1046.80     94.54 o 
   2   1   9     4283.10     4940.75    149.90 o 
   3   1   9    29333.19    29442.18    537.27 o 
   4   1   9       79.30      110.05     26.54 o 
   5   1   9     8923.23     8764.09    247.20 o 
   6   1   9     2397.86     2450.92    111.35 o 
   7   1   9     2141.19     1951.22    205.81 o 
   8   1   9     2868.10     2785.73    298.26 o 
   9   1   9     4761.01     4413.51    339.71 o 
   0   2   9     5306.84     4549.16    201.49 o 
   1   2   9     7441.80     7357.22    179.56 o 
   2   2   9     4006.46     4086.39    135.57 o 
   3   2   9    39119.66    40778.92    588.85 o 
   4   2   9      100.57      143.47     26.12 o 
   5   2   9     6356.63     6314.88    174.72 o 
   6   2   9      630.78      420.84     82.85 o 
   7   2   9    12375.86    12321.07    325.46 o 
   8   2   9     1444.69     1391.20    204.71 o 
   9   2   9     2441.83     2223.21    275.05 o 
   1   3   9    13741.82    14758.73    293.37 o 
   2   3   9     6053.88     5936.00    167.65 o 
   3   3   9    29603.72    31722.97    437.03 o 
   4   3   9     1927.41     2063.92    119.29 o 
   5   3   9      935.45      894.40     80.68 o 
   6   3   9     1093.34     1041.66    126.64 o 
   7   3   9     6555.45     6871.50    294.63 o 
   8   3   9      775.41      749.18    167.59 o 
   9   3   9      450.92      398.00    102.29 o 
   0   4   9    12804.37    14246.47    329.01 o 
   1   4   9    42760.96    42229.70    611.40 o 
   2   4   9     1148.26     1418.23    109.63 o 
   3   4   9    16604.08    16059.65    246.04 o 
   4   4   9     6905.69     7062.34    196.24 o 
   5   4   9    14203.82    14634.20    413.26 o 
   6   4   9     3659.40     3567.95    138.01 o 
   7   4   9      105.38      165.67     65.61 o 
   8   4   9      381.17      201.25    118.26 o 
   9   4   9      120.76      307.47    103.96 o 
   1   5   9    10631.25    10509.49    193.49 o 
   2   5   9    10089.70    10378.90    236.55 o 
   3   5   9      153.40      112.67     26.47 o 
   4   5   9     3897.72     3917.96    128.32 o 
   5   5   9     2157.45     2303.89    102.45 o 
   6   5   9     2425.75     2384.37    270.35 o 
   7   5   9    12559.96    13677.54    496.30 o 
   8   5   9      793.01      795.95    166.40 o 
   9   5   9    14867.10    15367.68   1000.86 o 
   0   6   9     1863.82     1852.07    190.87 o 
   1   6   9    28433.98    29285.43    434.94 o 
   2   6   9      262.48      294.51     70.96 o 
   3   6   9        5.09      187.06     62.06 o 
   4   6   9     4627.85     5089.51    191.09 o 
   5   6   9    14103.61    14703.13    352.20 o 
   6   6   9      594.19      615.36     90.43 o 
   7   6   9      784.78      621.40     93.34 o 
   8   6   9      259.65      179.35     89.37 o 
   9   6   9      550.80      411.60     99.10 o 
   1   7   9       34.86       49.86     66.31 o 
   2   7   9     1475.48     1411.62    101.39 o 
   3   7   9    28523.18    28253.27    663.56 o 
   4   7   9       40.41      115.94     57.70 o 
   5   7   9     2864.87     2893.99    142.48 o 
   6   7   9       23.35       97.90     57.57 o 
   7   7   9       41.68       78.09     71.22 o 
   8   7   9      541.81      574.10    123.65 o 
   9   7   9      568.97      532.18    138.79 o 
   0   8   9    11702.36    13239.85    511.25 o 
   1   8   9    10753.99    12366.81    265.65 o 
   2   8   9     1379.37     1254.01    119.09 o 
   3   8   9    30374.91    30486.79    834.26 o 
   4   8   9       75.59      167.64     43.61 o 
   5   8   9      851.09      781.23     88.87 o 
   6   8   9      322.85      278.41     60.41 o 
   7   8   9     6515.49     6666.62    366.91 o 
   8   8   9      386.71      366.16    103.75 o 
   1   9   9      138.35      295.61     90.70 o 
   2   9   9        1.59       91.20     96.96 o 
   3   9   9      715.79      587.32     73.29 o 
   4   9   9      476.08      547.07    108.23 o 
   5   9   9     2318.51     2269.65    192.76 o 
   6   9   9      176.89      216.86     70.09 o 
   7   9   9     1148.66      948.10    194.99 o 
   8   9   9        2.47      242.79     77.70 o 
   0  10   9     1406.69     1161.04    433.90 o 
   1  10   9      787.79      871.15    112.36 o 
   2  10   9     2845.04     2712.16     91.10 o 
   3  10   9     7065.67     7001.30    337.54 o 
   4  10   9     1137.62     1180.98     98.80 o 
   5  10   9      879.62      950.35    122.69 o 
   6  10   9      879.00      695.93    118.79 o 
   7  10   9     2008.00     1562.07    188.92 o 
   8  10   9      614.62      498.03    106.97 o 
   1  11   9      118.52       36.69    122.38 o 
   2  11   9      806.21      721.37    107.32 o 
   3  11   9    23410.26    23579.51    896.06 o 
   4  11   9      758.60      574.72     88.38 o 
   5  11   9     7312.14     7655.44    397.62 o 
   6  11   9     1374.31     1219.30    189.34 o 
   7  11   9     1426.20      873.02    174.04 o 
   0  12   9     3969.10     4297.38    482.93 o 
   1  12   9     1138.98      919.24    127.50 o 
   2  12   9      260.68      440.86    107.27 o 
   3  12   9     7024.34     6679.36    274.58 o 
   4  12   9      140.32      330.12    171.41 o 
   5  12   9     9234.03     9617.32    522.66 o 
   6  12   9      842.24      468.67     93.84 o 
   7  12   9     2153.49     2021.34    412.15 o 
   1  13   9     8007.04     8621.84    398.87 o 
   2  13   9     1119.02      879.73    268.05 o 
   3  13   9     1136.02      777.88    205.38 o 
   4  13   9     1377.23     1123.63    200.90 o 
   5  13   9       14.61      392.44    126.31 o 
   6  13   9     1169.03      990.37    169.43 o 
   7  13   9     5156.59     3783.35    714.05 o 
   0  14   9     1907.00     1976.15    312.08 o 
   1  14   9    15103.68    16253.44    580.31 o 
   2  14   9       36.66      182.72    206.07 o 
   3  14   9     8046.97     8269.80    569.27 o 
   4  14   9     2222.32     2177.70    273.69 o 
   5  14   9     1835.90     1785.41    255.22 o 
   6  14   9     2285.94     2628.98    342.12 o 
   1  15   9     2188.57     1876.55    300.22 o 
   2  15   9     1455.19     1449.57    237.04 o 
   3  15   9     1222.70     1100.77    202.18 o 
   4  15   9      265.62      328.61    168.20 o 
   5  15   9      703.92      384.97    156.93 o 
   0  16   9      815.84      770.28    405.95 o 
   1  16   9      884.59      503.59    228.53 o 
   2  16   9       22.94      571.81    313.68 o 
   3  16   9     2144.80     1655.25    334.24 o 
   4  16   9       38.19      263.63    173.01 o 
   5  16   9     1243.26     1820.78    406.46 o 
   1  17   9      179.56      466.24    149.04 o 
   2  17   9       11.36      261.18    170.59 o 
   3  17   9     6622.73     6701.86    542.51 o 
   4  17   9      146.90      187.79    221.09 o 
   0  18   9      248.18      371.39    322.48 o 
   1  18   9     2753.94     2526.05    383.33 o 
   2  18   9        3.32      665.71    331.97 o 
   0   0  10   224922.66   184493.23  32467.70 o 
   1   0  10    63904.00    65830.97   2230.46 o 
   2   0  10    32274.43    33734.49    693.23 o 
   3   0  10     2016.27     2270.24    236.39 o 
   4   0  10     2809.16     2992.58    220.99 o 
   5   0  10       92.49       73.42     77.06 o 
   6   0  10     2608.58     2777.61    343.13 o 
   7   0  10       96.23      203.35    108.83 o 
   8   0  10      604.13      454.75    114.75 o 
   9   0  10     1094.75      784.80    202.61 o 
   1   1  10       57.97       91.51     40.32 o 
   2   1  10    15027.24    15659.65    235.08 o 
   3   1  10     2141.65     2083.69    123.45 o 
   4   1  10     5107.07     5259.08    174.36 o 
   5   1  10      423.51      429.18     75.93 o 
   6   1  10     9527.90     9575.90    328.43 o 
   7   1  10     3416.21     3491.87    235.86 o 
   8   1  10     9173.60     9204.30    404.99 o 
   9   1  10      922.70      718.14    132.65 o 
   0   2  10     3377.29     3742.31    270.26 o 
   1   2  10      105.46       79.66     32.52 o 
   2   2  10     1007.91     1516.72    139.50 o 
   3   2  10     1584.51     1652.98    118.79 o 
   4   2  10    28167.28    29306.23    679.06 o 
   5   2  10     4434.69     4239.93    162.19 o 
   6   2  10     8210.58     8523.86    336.09 o 
   7   2  10       40.96      186.25     68.39 o 
   8   2  10      364.81      324.00    123.56 o 
   9   2  10       32.14      -38.25    100.46 o 
   1   3  10     7922.17     8129.87    212.27 o 
   2   3  10    23577.98    24211.09    363.34 o 
   3   3  10     8436.89     8802.48    165.72 o 
   4   3  10    13482.33    14764.94    362.98 o 
   5   3  10     3321.81     3495.50    113.50 o 
   6   3  10    10520.68    11036.88    426.17 o 
   7   3  10     1850.56     1397.02    159.99 o 
   8   3  10     1562.85     1228.91    135.99 o 
   9   3  10      560.71      514.37    134.02 o 
   0   4  10    14954.72    15431.46    472.54 o 
   1   4  10     3988.74     3958.92    150.40 o 
   2   4  10       42.03      140.08     30.73 o 
   3   4  10     2295.92     2384.37    114.16 o 
   4   4  10     4040.23     3876.54     97.58 o 
   5   4  10     1067.55     1019.79     92.67 o 
   6   4  10      586.29      421.82     90.42 o 
   7   4  10        8.62      116.91     95.94 o 
   8   4  10      113.50      -20.01    120.20 o 
   9   4  10      173.79      208.89     83.48 o 
   1   5  10      193.60      146.22     35.52 o 
   2   5  10      252.34      171.56     33.94 o 
   3   5  10       11.56      100.00     66.57 o 
   4   5  10     1318.63     1347.10    109.87 o 
   5   5  10      847.36      902.94     76.04 o 
   6   5  10      293.40      247.02     80.41 o 
   7   5  10       42.49      107.43    100.40 o 
   8   5  10      127.40      242.77     89.09 o 
   9   5  10        3.62      -63.32     89.63 o 
   0   6  10    17533.30    18241.58    438.81 o 
   1   6  10     5210.27     5304.56    133.99 o 
   2   6  10     6650.49     7294.25    148.13 o 
   3   6  10     2829.47     2704.98    120.94 o 
   4   6  10    21875.12    22445.71    624.42 o 
   5   6  10    11409.04    11902.60    327.88 o 
   6   6  10     5190.53     5411.85    270.95 o 
   7   6  10      106.92      145.88     63.69 o 
   8   6  10      160.53      285.52     60.52 o 
   9   6  10      277.31      327.77     96.58 o 
   1   7  10     1087.37      952.99     70.72 o 
   2   7  10    30091.77    30334.81   1056.71 o 
   3   7  10     8477.59     8569.60    233.51 o 
   4   7  10    12509.10    13185.91    403.36 o 
   5   7  10     4065.19     4403.28    221.23 o 
   6   7  10     2253.33     1935.19    211.09 o 
   7   7  10       58.92      153.34     79.30 o 
   8   7  10      405.15      338.08    117.97 o 
   0   8  10    18972.39    19703.57   1101.66 o 
   1   8  10     1034.16      997.52    206.90 o 
   2   8  10     4599.98     4433.05    184.88 o 
   3   8  10      271.78      350.99     57.14 o 
   4   8  10     9744.79     9613.61    298.75 o 
   5   8  10      955.63      709.09    109.34 o 
   6   8  10     8575.35     8821.71    439.54 o 
   7   8  10      754.13      399.06     95.33 o 
   8   8  10        5.52       94.29     91.16 o 
   1   9  10        1.20      190.87    124.53 o 
   2   9  10     1080.42      900.63     72.37 o 
   3   9  10     1309.91      983.36    109.95 o 
   4   9  10       27.46      201.56     64.70 o 
   5   9  10     2307.74     2058.85    174.47 o 
   6   9  10    16983.28    17477.63    803.61 o 
   7   9  10     8649.94     8783.69    463.87 o 
   8   9  10    10378.22    11219.35    655.44 o 
   0  10  10    48280.06    55900.86   1798.12 o 
   1  10  10    11245.94    11736.73    434.27 o 
   2  10  10     3678.25     3101.02    272.96 o 
   3  10  10     2136.08     1939.18    151.89 o 
   4  10  10       12.10       89.32     68.75 o 
   5  10  10       22.22       62.23     71.84 o 
   6  10  10     4812.41     4984.14    270.10 o 
   7  10  10      575.19      574.92    122.22 o 
   8  10  10      474.60      347.63     83.05 o 
   1  11  10      478.85      535.78    107.08 o 
   2  11  10    11904.10    12100.99    580.10 o 
   3  11  10       95.52      422.02    124.86 o 
   4  11  10     7795.19     7200.09    364.92 o 
   5  11  10      179.46      194.68     95.83 o 
   6  11  10      510.06      430.24    120.13 o 
   7  11  10      177.83      158.40    104.51 o 
   0  12  10     4989.80     4520.88    504.90 o 
   1  12  10     1184.33     1146.33    237.87 o 
   2  12  10     2852.82     3214.79    270.64 o 
   3  12  10     1640.01     1740.00    219.77 o 
   4  12  10    10062.26     9709.40    705.64 o 
   5  12  10     2438.73     2652.00    310.32 o 
   6  12  10     3150.60     2558.06    345.69 o 
   7  12  10      123.68       95.40    160.39 o 
   1  13  10      446.66      422.15     97.29 o 
   2  13  10      782.39      545.68    126.47 o 
   3  13  10      399.96      420.95    125.10 o 
   4  13  10      138.22      219.47    150.29 o 
   5  13  10     2010.09     1431.67    278.41 o 
   6  13  10     3931.77     3528.04    532.34 o 
   0  14  10     2395.15     1981.91    469.80 o 
   1  14  10      396.12      604.49    218.13 o 
   2  14  10       68.05      382.34    271.54 o 
   3  14  10      436.51      354.96    117.85 o 
   4  14  10      159.83      381.59    151.23 o 
   5  14  10       17.41      319.44    214.48 o 
   6  14  10      140.03      473.87    112.71 o 
   1  15  10     1065.59     1097.40    223.90 o 
   2  15  10     3451.36     3484.26    406.91 o 
   3  15  10     1121.07     1194.66    200.61 o 
   4  15  10     1413.26     1755.16    247.40 o 
   5  15  10     1033.49     1121.17    206.88 o 
   0  16  10     1523.07     1784.46    541.45 o 
   1  16  10     1026.23      798.82    217.73 o 
   2  16  10       77.58      549.39    144.22 o 
   3  16  10     1657.31     1492.16    243.01 o 
   4  16  10     7918.25     7830.92    546.81 o 
   1  17  10       24.80       17.93    247.34 o 
   2  17  10     7716.36     8530.75    524.28 o 
   3  17  10      626.52      622.12    351.61 o 
   0  18  10    13229.61    14442.82   2122.87 o 
   1  18  10     3406.13     4009.69    572.44 o 
   1   1  11     1747.66     1875.16     96.83 o 
   2   1  11    13845.85    15221.99    219.29 o 
   3   1  11     5947.33     5951.99    149.42 o 
   4   1  11     9149.54     8908.85    254.08 o 
   5   1  11     2778.29     2634.38    142.23 o 
   6   1  11     2237.61     2080.07    178.75 o 
   7   1  11     2165.45     2650.84    276.12 o 
   8   1  11     1012.01     1060.75    131.81 o 
   9   1  11     1673.51     1361.11    191.03 o 
   0   2  11     2001.19     1752.43    102.25 o 
   1   2  11     1545.04     1558.15    113.84 o 
   2   2  11    21882.93    22928.51    347.41 o 
   3   2  11    12877.89    13646.90    286.17 o 
   4   2  11    16024.59    16047.06    380.70 o 
   5   2  11      462.49      364.02     67.61 o 
   6   2  11    11663.75    12349.00    469.04 o 
   7   2  11     3427.91     3547.74    316.59 o 
   8   2  11        9.86       97.45     59.99 o 
   9   2  11      348.10      352.68     98.77 o 
   1   3  11       18.57       19.35     40.16 o 
   2   3  11    17124.94    17343.10    285.05 o 
   3   3  11      331.57      261.12     49.85 o 
   4   3  11     6520.50     6309.75    195.12 o 
   5   3  11       19.27      108.18     42.37 o 
   6   3  11      165.44      220.80     54.21 o 
   7   3  11      137.76      270.95    117.05 o 
   8   3  11      551.39      335.20    103.81 o 
   9   3  11       85.73      168.61     63.70 o 
   0   4  11   107603.74   105439.84   9231.32 o 
   1   4  11     3136.79     3023.42    166.73 o 
   2   4  11    48227.58    48999.47    745.67 o 
   3   4  11     3543.20     3503.85     83.73 o 
   4   4  11       11.95      128.63     50.89 o 
   5   4  11      810.17      771.94     71.10 o 
   6   4  11     1932.23     1894.56    184.05 o 
   7   4  11      465.01      240.98    112.28 o 
   8   4  11       23.49       70.45     58.58 o 
   9   4  11      241.70      252.73    100.82 o 
   1   5  11     3321.84     3196.95    123.77 o 
   2   5  11     6058.60     5445.63    137.85 o 
   3   5  11      932.14      843.52     92.77 o 
   4   5  11     1337.27     1250.23    109.87 o 
   5   5  11      261.26      282.43     44.58 o 
   6   5  11    21237.27    21851.57    584.78 o 
   7   5  11     1477.74     1640.16    255.05 o 
   8   5  11    26371.54    28926.26    767.21 o 
   9   5  11     3101.26     2300.50    401.99 o 
   0   6  11     9421.63     8427.67    267.47 o 
   1   6  11     1006.55      829.60     80.78 o 
   2   6  11     6380.18     6597.10    195.94 o 
   3   6  11      237.14      276.09     52.19 o 
   4   6  11     2598.26     2719.95    149.39 o 
   5   6  11      851.29      819.89     77.58 o 
   6   6  11     1104.15     1198.13    151.71 o 
   7   6  11      220.05      240.56    111.58 o 
   8   6  11       92.94       96.98    128.40 o 
   1   7  11       84.14       96.46     45.07 o 
   2   7  11    10173.19    10377.93    269.63 o 
   3   7  11     5611.21     5548.08    207.46 o 
   4   7  11    18502.05    19524.58    424.68 o 
   5   7  11      196.05      253.62    122.20 o 
   6   7  11     2954.79     2620.51    271.46 o 
   7   7  11       26.90       22.47     81.31 o 
   8   7  11       30.28     -119.95    111.46 o 
   0   8  11     1068.19     1256.21    269.95 o 
   1   8  11     3986.00     4454.44    364.77 o 
   2   8  11    10260.35     9770.97    291.07 o 
   3   8  11     7603.08     7138.21    224.41 o 
   4   8  11     8285.37     8254.40    342.55 o 
   5   8  11      153.37      226.43     66.39 o 
   6   8  11     4449.65     4869.63    354.06 o 
   7   8  11     2299.04     2259.18    301.10 o 
   8   8  11      286.04      277.45    115.40 o 
   1   9  11       90.71       97.47     92.98 o 
   2   9  11       39.03      169.28    172.57 o 
   3   9  11      274.02      351.57     50.14 o 
   4   9  11     1779.48     1686.14    132.21 o 
   5   9  11      216.19      198.88     73.92 o 
   6   9  11       22.75       61.48     66.45 o 
   7   9  11        5.09      121.32     86.96 o 
   8   9  11      247.18      176.42    117.23 o 
   0  10  11       18.59      110.21    156.07 o 
   1  10  11     1781.08     2006.84    208.77 o 
   2  10  11     1756.76     1933.24    194.33 o 
   3  10  11     2479.24     2133.23    220.06 o 
   4  10  11     5137.92     5410.33    280.00 o 
   5  10  11       91.21      168.63     63.20 o 
   6  10  11      756.92      641.81    101.84 o 
   7  10  11      727.48      509.12     96.52 o 
   1  11  11      226.93      311.27    104.14 o 
   2  11  11    11527.72    11809.12    440.54 o 
   3  11  11     4013.44     3154.71    308.49 o 
   4  11  11    12503.59    11774.82    792.24 o 
   5  11  11      391.79      333.14    138.28 o 
   6  11  11     2021.26     1382.92    210.65 o 
   7  11  11      649.26      464.70    118.82 o 
   0  12  11     2955.44     2933.49    333.90 o 
   1  12  11      173.92      166.31    125.47 o 
   2  12  11     3412.04     3532.00    264.16 o 
   3  12  11      845.01      798.74    132.75 o 
   4  12  11     4711.18     4259.58    467.05 o 
   5  12  11      141.12      287.29    213.43 o 
   6  12  11     2375.75     1895.42    315.79 o 
   7  12  11      702.50      562.50    187.46 o 
   1  13  11     1387.23     1542.19    183.44 o 
   2  13  11     2671.22     2541.97    286.89 o 
   3  13  11        1.14       91.52    116.07 o 
   4  13  11       69.90       31.07    126.31 o 
   5  13  11        5.18      213.25    126.46 o 
   6  13  11     3635.47     2917.98    435.65 o 
   0  14  11    39868.00    47914.85   2614.07 o 
   1  14  11     1870.98     2186.33    221.75 o 
   2  14  11    17672.93    19152.99    930.12 o 
   3  14  11     1444.47     1043.05    175.46 o 
   4  14  11      369.54      183.50    208.25 o 
   5  14  11      433.04      385.71    151.08 o 
   1  15  11      516.63      739.25    171.51 o 
   2  15  11     3724.05     3205.11    482.67 o 
   3  15  11       14.47      129.53    138.00 o 
   4  15  11        8.41      199.45    131.49 o 
   5  15  11       48.87      203.53    145.63 o 
   0  16  11      399.26      824.81    402.27 o 
   1  16  11      256.12      373.81    196.30 o 
   2  16  11       16.92       25.19    138.20 o 
   3  16  11      767.40      983.43    209.77 o 
   4  16  11     2044.30     2950.48    458.00 o 
   1  17  11      126.59      571.89    262.34 o 
   2  17  11     2093.37     2261.53    307.26 o 
   3  17  11     2078.73     2907.08    620.00 o 
   0   0  12     7972.63     8205.66    310.79 o 
   1   0  12    71371.98    70962.48   1525.91 o 
   2   0  12     6463.40     6552.94    178.51 o 
   3   0  12     2743.16     2317.68    175.40 o 
   4   0  12     2022.52     2258.25    224.60 o 
   5   0  12     1582.49     1849.16    227.50 o 
   6   0  12     2003.09     2032.52    253.93 o 
   7   0  12       41.56      177.22     64.10 o 
   8   0  12       21.98      167.69     99.41 o 
   9   0  12     4876.41     4935.90    660.83 o 
   1   1  12       47.53       46.46     26.07 o 
   2   1  12     4305.33     4354.91    146.81 o 
   3   1  12     2075.85     2071.34    104.15 o 
   4   1  12      888.95      958.34     79.98 o 
   5   1  12     4275.93     4260.78    167.61 o 
   6   1  12       68.64      122.87     57.48 o 
   7   1  12    13999.41    15065.38    674.07 o 
   8   1  12     4416.84     5785.64    343.92 o 
   9   1  12     3243.80     2965.25    348.31 o 
   0   2  12     2300.02     1967.01    202.68 o 
   1   2  12        3.83       31.26     35.10 o 
   2   2  12      848.84     1123.89    101.94 o 
   3   2  12     2278.00     2410.06    118.69 o 
   4   2  12     1861.01     1916.61    107.93 o 
   5   2  12    11431.07    12181.90    276.66 o 
   6   2  12     1529.64     1444.15    145.49 o 
   7   2  12      261.79      271.67     60.58 o 
   8   2  12       89.55      154.29     64.43 o 
   9   2  12       14.34      155.37    104.65 o 
   1   3  12    13853.33    13249.59    226.44 o 
   2   3  12       16.62       20.69     33.78 o 
   3   3  12     8132.10     7934.72    219.99 o 
   4   3  12     2595.62     2914.05    129.21 o 
   5   3  12     7342.19     7250.50    205.11 o 
   6   3  12     2996.02     2935.03    214.80 o 
   7   3  12     4279.79     4744.65    315.33 o 
   8   3  12       27.55       95.67     86.21 o 
   9   3  12      978.94     1039.81    183.56 o 
   0   4  12      872.94      765.57     89.35 o 
   1   4  12    13047.00    13183.30    319.59 o 
   2   4  12      302.64      275.81     50.49 o 
   3   4  12     9338.25     9380.60    296.13 o 
   4   4  12      394.22      448.58     59.80 o 
   5   4  12     8420.39     8791.30    309.38 o 
   6   4  12      249.93      307.13     48.65 o 
   7   4  12      137.91      128.61     67.04 o 
   8   4  12       93.66      -12.97     96.30 o 
   1   5  12      946.21     1005.92     93.34 o 
   2   5  12       30.98       96.72     51.89 o 
   3   5  12      994.95     1073.71     98.19 o 
   4   5  12      107.33       70.28     50.83 o 
   5   5  12     3917.96     4148.11    164.92 o 
   6   5  12       54.14      174.75     71.26 o 
   7   5  12      393.47      324.25    103.07 o 
   8   5  12      137.42      197.22     80.18 o 
   0   6  12    11216.42    11775.34    472.06 o 
   1   6  12    11922.76    11893.45    347.73 o 
   2   6  12      259.90      323.49     55.33 o 
   3   6  12     4322.82     4068.77    191.79 o 
   4   6  12       28.28      108.35     57.54 o 
   5   6  12    21188.94    23058.66    547.01 o 
   6   6  12       19.08        6.06     84.68 o 
   7   6  12       22.81      254.00     67.25 o 
   8   6  12      447.62      272.40    181.15 o 
   1   7  12     3315.85     3246.02     93.97 o 
   2   7  12     2654.05     2731.84     99.59 o 
   3   7  12     7681.81     8022.45    258.27 o 
   4   7  12     4157.86     4519.89    328.07 o 
   5   7  12     5280.52     5487.26    261.19 o 
   6   7  12      195.61      225.44     65.85 o 
   7   7  12      606.18      443.53    111.37 o 
   8   7  12       37.16       51.25     87.00 o 
   0   8  12     3801.00     3908.32    346.34 o 
   1   8  12     9889.59    10574.03    386.59 o 
   2   8  12     1533.55     1492.92     92.05 o 
   3   8  12      964.82      919.97     90.82 o 
   4   8  12     2363.61     1972.46    144.71 o 
   5   8  12      516.71      487.36     80.47 o 
   6   8  12     1468.71     1522.23    198.10 o 
   7   8  12      205.83      189.95     78.86 o 
   8   8  12       29.99      197.11    102.04 o 
   1   9  12      106.75      121.29     92.30 o 
   2   9  12     4625.65     4816.94    264.87 o 
   3   9  12     4776.01     5058.58    215.97 o 
   4   9  12      606.14      462.52     81.74 o 
   5   9  12     3295.83     3662.90    261.83 o 
   6   9  12      125.55      137.14     66.28 o 
   7   9  12    13010.23    15038.48    354.48 o 
   0  10  12      650.97      530.25    194.91 o 
   1  10  12    30010.87    32784.90    998.21 o 
   2  10  12     1022.01     1094.47    139.49 o 
   3  10  12     2696.45     2639.52    264.75 o 
   4  10  12     1769.98     1676.33    156.13 o 
   5  10  12      861.33      713.82    161.01 o 
   6  10  12     2188.46     1725.77    362.58 o 
   7  10  12        7.89      197.91    111.71 o 
   1  11  12     1373.21     1299.20    144.84 o 
   2  11  12     5019.14     5795.70    491.97 o 
   3  11  12      189.09      294.77    100.89 o 
   4  11  12     2138.31     1508.76    221.04 o 
   5  11  12       17.05      253.25    115.81 o 
   6  11  12      231.92      387.22    105.54 o 
   7  11  12      934.79      709.40    131.28 o 
   0  12  12     4754.30     4611.50    555.41 o 
   1  12  12     2413.98     2014.44    220.51 o 
   2  12  12      120.14      230.09    103.97 o 
   3  12  12     2315.31     2114.94    210.27 o 
   4  12  12        5.94      164.92    148.97 o 
   5  12  12     6562.77     7136.43    396.30 o 
   6  12  12       96.90      246.72    123.07 o 
   1  13  12     2758.97     2434.63    302.56 o 
   2  13  12      308.51      347.82    113.29 o 
   3  13  12     1597.84     1631.78    244.73 o 
   4  13  12      181.30      496.61    190.01 o 
   5  13  12     2955.80     2447.16    383.31 o 
   6  13  12     1858.56     1652.49    331.98 o 
   0  14  12      197.82      632.85    499.36 o 
   1  14  12      122.41      224.91    117.63 o 
   2  14  12       43.46      -82.77    152.20 o 
   3  14  12       25.39      111.20    116.83 o 
   4  14  12      647.41      991.45    275.82 o 
   5  14  12      217.63      439.69    126.52 o 
   1  15  12     3224.30     2810.01    330.56 o 
   2  15  12       92.95      444.02    188.71 o 
   3  15  12     1417.19     1771.38    258.46 o 
   4  15  12      337.42      421.12    132.91 o 
   0  16  12     1832.43     2026.41    575.33 o 
   1  16  12      993.34      864.21    196.21 o 
   2  16  12      106.93      216.62    141.98 o 
   3  16  12     1833.70     2259.47    342.75 o 
   1  17  12      241.64      127.75    165.84 o 
   2  17  12     1143.98      944.63    200.54 o 
   1   1  13     3547.87     3529.17    134.21 o 
   2   1  13      213.86      184.79     35.34 o 
   3   1  13     2199.48     2260.44     66.22 o 
   4   1  13    13964.51    14627.29    434.53 o 
   5   1  13     1338.33     1235.79    115.40 o 
   6   1  13     3529.91     3710.72    173.61 o 
   7   1  13       80.26      107.36     63.93 o 
   8   1  13     8818.80     8958.22    243.61 o 
   0   2  13     2112.50     2022.75    226.77 o 
   1   2  13      244.26      210.30     60.52 o 
   2   2  13    27072.73    28504.81    459.06 o 
   3   2  13      894.63      812.15     79.28 o 
   4   2  13     4921.00     4655.78    184.04 o 
   5   2  13     9538.06    10050.55    330.62 o 
   6   2  13      187.96      178.73     53.66 o 
   7   2  13     1176.68     1111.75    185.83 o 
   8   2  13       10.72      103.90     58.36 o 
   1   3  13     5997.57     6213.85    141.02 o 
   2   3  13      858.08      866.65     89.70 o 
   3   3  13    10448.34    10963.47    288.80 o 
   4   3  13       48.43      134.39     57.23 o 
   5   3  13        6.62       86.60     46.81 o 
   6   3  13       44.29      186.39     75.81 o 
   7   3  13     6131.18     6393.39    309.70 o 
   8   3  13       14.17       71.91     77.92 o 
   0   4  13     3585.94     3475.44    194.90 o 
   1   4  13    10147.01     9229.84    244.29 o 
   2   4  13    13367.66    13687.96    347.08 o 
   3   4  13      260.63      228.07     46.49 o 
   4   4  13     2330.29     2427.07    184.29 o 
   5   4  13     6205.50     6452.14    242.97 o 
   6   4  13     4105.66     4046.62    192.12 o 
   7   4  13      320.90      269.83     80.31 o 
   8   4  13     1866.02     2132.67    210.82 o 
   1   5  13      928.61      853.82     84.60 o 
   2   5  13      514.06      445.88     64.63 o 
   3   5  13    13693.87    14510.15    453.45 o 
   4   5  13    16246.53    17581.62    387.78 o 
   5   5  13      271.10      220.36     58.17 o 
   6   5  13     1831.61     1941.43    185.00 o 
   7   5  13     5548.36     5916.81    418.76 o 
   8   5  13     4883.41     5305.69    351.50 o 
   0   6  13      523.45      630.31    105.13 o 
   1   6  13    11706.53    12517.58    366.10 o 
   2   6  13     4395.51     4647.66    112.62 o 
   3   6  13     1202.68     1001.97    110.15 o 
   4   6  13     3623.48     3500.28    197.82 o 
   5   6  13     7586.97     7606.62    244.30 o 
   6   6  13      666.97      505.97     96.70 o 
   7   6  13      416.68      461.88    106.59 o 
   8   6  13      233.53      199.89     68.75 o 
   1   7  13     1636.89     1662.02     95.04 o 
   2   7  13       29.73       92.33     74.45 o 
   3   7  13     1406.58     1559.64    100.68 o 
   4   7  13     2442.96     2383.71    133.62 o 
   5   7  13       21.95       59.00     51.53 o 
   6   7  13      175.76      110.24     54.42 o 
   7   7  13      709.47      704.29    110.95 o 
   8   7  13     4587.68     4867.39    521.05 o 
   0   8  13    16188.71    18565.90   1357.03 o 
   1   8  13      296.10      352.15    101.89 o 
   2   8  13    26105.16    27224.65    576.58 o 
   3   8  13     3099.17     3148.54    131.48 o 
   4   8  13     1369.66     1308.16    133.50 o 
   5   8  13     2336.39     2355.96    185.13 o 
   6   8  13     1234.90     1104.86    154.06 o 
   7   8  13       10.60      176.00     71.57 o 
   1   9  13     1055.21     1089.13    128.99 o 
   2   9  13      145.94      173.21    103.91 o 
   3   9  13      100.05      364.98    137.06 o 
   4   9  13     1770.40     1558.22    158.30 o 
   5   9  13      172.07      289.01     75.96 o 
   6   9  13      400.82      437.99    113.58 o 
   7   9  13      257.52      264.27    121.72 o 
   0  10  13     1751.21     1785.75    305.86 o 
   1  10  13      599.21      651.33     91.45 o 
   2  10  13     9649.42     9129.43    326.37 o 
   3  10  13        5.61      141.70    104.74 o 
   4  10  13     1560.97     1383.31    193.29 o 
   5  10  13     3099.21     2900.60    331.58 o 
   6  10  13      433.05      404.39    135.43 o 
   7  10  13       82.07      166.04    160.90 o 
   1  11  13     1322.49     1448.84    153.54 o 
   2  11  13      933.75      665.05     94.50 o 
   3  11  13     2864.59     3941.48    358.91 o 
   4  11  13     3681.94     3956.44    312.47 o 
   5  11  13     2100.26     1737.80    229.73 o 
   6  11  13       64.38      165.64    131.48 o 
   0  12  13      830.56      964.01    196.80 o 
   1  12  13     2825.62     2214.48    300.39 o 
   2  12  13     2967.73     3267.56    325.18 o 
   3  12  13      494.07      608.49    143.01 o 
   4  12  13       69.60       93.98    143.15 o 
   5  12  13     6862.67     6462.17    786.95 o 
   6  12  13        0.89        4.64    137.39 o 
   1  13  13     2086.01     2378.63    315.83 o 
   2  13  13       10.55      177.82    199.21 o 
   3  13  13     4910.02     5308.00    453.90 o 
   4  13  13     2121.33     1468.94    246.22 o 
   5  13  13      272.48      313.76    134.11 o 
   0  14  13      659.02      412.12    209.47 o 
   1  14  13     3211.98     3284.82    366.35 o 
   2  14  13     7874.21     8611.95    587.63 o 
   3  14  13       30.66      336.15    177.80 o 
   4  14  13     1350.48     1869.15    445.65 o 
   5  14  13      520.79      634.94    176.62 o 
   1  15  13      383.38      418.78    122.50 o 
   2  15  13     1379.01     1636.54    330.26 o 
   3  15  13     2681.14     2551.39    348.94 o 
   4  15  13     4693.31     5245.85    592.71 o 
   0  16  13      131.41      252.13    228.93 o 
   1  16  13     1015.55     1468.27    251.14 o 
   2  16  13     1295.88     1024.54    248.40 o 
   3  16  13        8.81      274.86    156.97 o 
   1  17  13      195.25      502.77    171.66 o 
   0   0  14    16383.90    15708.55    493.72 o 
   1   0  14     1861.03     1726.89    222.21 o 
   2   0  14     6756.58     6760.64    237.56 o 
   3   0  14    11717.95    12407.76    461.19 o 
   4   0  14     1748.80     1679.70    250.70 o 
   5   0  14    41055.63    45221.80   2353.83 o 
   6   0  14      174.96       87.22     87.93 o 
   7   0  14      141.83      241.51    106.97 o 
   8   0  14        9.70      162.92    153.75 o 
   1   1  14    12554.33    13172.68    377.38 o 
   2   1  14     2120.36     2327.20     96.48 o 
   3   1  14    13432.26    14059.03    397.13 o 
   4   1  14      289.68      358.28     66.27 o 
   5   1  14     7787.62     7875.55    257.33 o 
   6   1  14     3706.94     3925.58    229.06 o 
   7   1  14      370.20      495.65    103.48 o 
   8   1  14     1790.16     1753.59    193.93 o 
   0   2  14       59.27       39.59    105.39 o 
   1   2  14    24892.69    26268.45    798.10 o 
   2   2  14      262.03      261.95     52.95 o 
   3   2  14       29.19       76.05     39.38 o 
   4   2  14     1063.82     1036.18    111.05 o 
   5   2  14     2132.77     2046.66    119.93 o 
   6   2  14      654.06      667.54     97.45 o 
   7   2  14     2587.48     2784.28    294.94 o 
   8   2  14       56.10      217.40     63.52 o 
   1   3  14     3645.33     3458.81    100.72 o 
   2   3  14     2181.22     2093.57    115.09 o 
   3   3  14     1531.74     1742.61    118.18 o 
   4   3  14     7447.87     8273.84    266.83 o 
   5   3  14     9431.23    10021.12    273.09 o 
   6   3  14     5971.45     6320.51    333.70 o 
   7   3  14    11723.38    12888.63    728.24 o 
   8   3  14     2019.73     1965.69    237.15 o 
   0   4  14     3599.71     3725.76    282.59 o 
   1   4  14     6927.68     7090.59    232.90 o 
   2   4  14     2683.34     2938.89    124.79 o 
   3   4  14     2912.98     3154.00    135.14 o 
   4   4  14     4283.43     4519.06    163.47 o 
   5   4  14     2728.30     2972.83    179.36 o 
   6   4  14      556.02      437.29     78.81 o 
   7   4  14      552.35      530.71    130.84 o 
   8   4  14      274.19      205.03     66.67 o 
   1   5  14      643.43      723.69     85.41 o 
   2   5  14     5303.72     5314.11    203.10 o 
   3   5  14        5.03       32.72     44.06 o 
   4   5  14       74.66       91.92     58.74 o 
   5   5  14      590.62      382.75     54.90 o 
   6   5  14       12.25       51.00     69.71 o 
   7   5  14     1114.12     1044.53    138.27 o 
   8   5  14      338.51      164.04     96.67 o 
   0   6  14     6050.33     5907.82    298.11 o 
   1   6  14    35837.99    37601.66   1156.63 o 
   2   6  14     9117.06     9859.35    361.21 o 
   3   6  14      789.90      653.87    103.01 o 
   4   6  14     8406.94     9418.17    337.43 o 
   5   6  14     1219.81     1159.54     93.08 o 
   6   6  14     1934.85     1574.26    223.25 o 
   7   6  14      830.74      957.51    175.34 o 
   8   6  14       79.05       84.54     72.95 o 
   1   7  14       16.93       93.42     45.98 o 
   2   7  14     3691.54     3843.69    178.69 o 
   3   7  14     6500.32     6825.09    247.25 o 
   4   7  14      526.67      509.48     68.78 o 
   5   7  14     3277.45     3446.93    246.89 o 
   6   7  14      169.82      144.51     68.47 o 
   7   7  14     7547.19     8009.65    324.27 o 
   0   8  14     4144.65     4299.05    495.79 o 
   1   8  14     2585.49     2642.65    306.47 o 
   2   8  14      110.06      113.00     84.85 o 
   3   8  14      834.21      891.26    111.36 o 
   4   8  14     3828.66     4750.77    320.39 o 
   5   8  14     8933.29     9852.48    449.37 o 
   6   8  14      113.05      184.79     81.16 o 
   7   8  14      833.73      737.60    115.89 o 
   1   9  14    20259.33    22240.71    794.32 o 
   2   9  14        9.26       22.01     57.29 o 
   3   9  14    15949.69    17014.54    646.40 o 
   4   9  14      491.42      548.84     98.72 o 
   5   9  14     6521.24     6897.39    459.30 o 
   6   9  14     2543.02     2627.93    524.03 o 
   7   9  14       25.15      193.35    123.71 o 
   0  10  14    12921.53    13889.00    610.85 o 
   1  10  14      412.16      417.81     84.75 o 
   2  10  14     2092.21     2355.82    291.51 o 
   3  10  14     2333.58     1931.09    236.17 o 
   4  10  14      111.25      197.79    123.32 o 
   5  10  14    14135.09    14632.26   1099.33 o 
   6  10  14        9.58      -59.40    209.81 o 
   7  10  14      550.95      400.50    106.95 o 
   1  11  14     1477.65     1611.94    215.68 o 
   2  11  14       97.28      127.48     99.56 o 
   3  11  14     2085.24     2414.18    290.09 o 
   4  11  14       17.00      189.97    126.13 o 
   5  11  14       13.26      201.77    102.36 o 
   6  11  14      558.19      478.71    151.05 o 
   0  12  14     9741.24    12094.61   1576.35 o 
   1  12  14    16809.54    18838.11    860.18 o 
   2  12  14     5065.90     5750.29    466.05 o 
   3  12  14      601.04      759.58    147.75 o 
   4  12  14     2343.62     2833.22    337.73 o 
   5  12  14      495.02      450.31    239.55 o 
   6  12  14      672.39      328.79    124.03 o 
   1  13  14     2572.96     2284.55    314.52 o 
   2  13  14      981.79      810.41    153.18 o 
   3  13  14       16.63       64.83    116.37 o 
   4  13  14      954.43      749.94    207.85 o 
   5  13  14     1018.03     1159.87    170.18 o 
   0  14  14     1445.69     1676.09    280.95 o 
   1  14  14      306.69      371.68     93.25 o 
   2  14  14        9.20      219.83    125.11 o 
   3  14  14       78.60      455.77    115.97 o 
   4  14  14      226.32      330.87    221.34 o 
   1  15  14       97.55      391.44    121.55 o 
   2  15  14     1360.68     1699.34    245.65 o 
   3  15  14      457.28      579.53    148.71 o 
   0  16  14      144.20      682.39    621.60 o 
   1  16  14     8085.88     9124.30    571.63 o 
   2  16  14      404.36      497.11    169.43 o 
   1   1  15      797.89      781.88     74.66 o 
   2   1  15      151.85      144.35     35.19 o 
   3   1  15     3983.20     4103.21    109.02 o 
   4   1  15      467.73      452.00     61.50 o 
   5   1  15     7931.24     8396.42    270.47 o 
   6   1  15      426.76      363.79     72.46 o 
   7   1  15     7909.70     8886.14    524.37 o 
   8   1  15     1818.84     1460.15    179.53 o 
   0   2  15    18388.17    17418.44    963.79 o 
   1   2  15    30722.99    30913.98    924.68 o 
   2   2  15     8627.66     8884.22    264.82 o 
   3   2  15    14445.75    15223.67    312.39 o 
   4   2  15     1385.49     1675.00    123.17 o 
   5   2  15      210.10      226.79     39.52 o 
   6   2  15      154.24      152.34     68.01 o 
   7   2  15       32.35       26.73     66.21 o 
   8   2  15     1122.60      928.88    163.10 o 
   1   3  15     3619.90     3689.15    185.08 o 
   2   3  15     5765.15     5799.19    226.28 o 
   3   3  15     2989.25     3021.17    138.50 o 
   4   3  15     1687.73     1524.49    131.05 o 
   5   3  15       34.69       72.02     53.32 o 
   6   3  15      284.71      325.29     63.37 o 
   7   3  15      890.59      764.16    107.96 o 
   8   3  15     4304.07     4754.10    340.85 o 
   0   4  15     9767.87    10510.72    508.43 o 
   1   4  15      647.18      515.30     81.44 o 
   2   4  15      778.57      722.47     89.80 o 
   3   4  15     8189.19     8921.57    254.85 o 
   4   4  15     7158.71     8133.53    297.26 o 
   5   4  15     4050.45     4344.40    209.36 o 
   6   4  15     5270.87     5675.42    261.26 o 
   7   4  15     1520.17     1674.56    193.87 o 
   8   4  15      235.84      228.06     79.42 o 
   1   5  15     2022.85     2064.12    118.89 o 
   2   5  15     7366.33     8163.61    248.13 o 
   3   5  15    22879.60    23388.21    733.62 o 
   4   5  15     9571.14    10093.19    301.87 o 
   5   5  15     7739.69     8044.54    278.14 o 
   6   5  15      676.41      539.72    120.05 o 
   7   5  15     1242.46     1054.50    139.69 o 
   8   5  15       87.39      160.79     90.81 o 
   0   6  15     7269.57     7179.36    324.66 o 
   1   6  15     1016.05      914.13     92.55 o 
   2   6  15     1072.82     1032.93    108.64 o 
   3   6  15     1265.61     1127.41    102.81 o 
   4   6  15     1192.18     1198.85    128.76 o 
   5   6  15     2832.41     2192.11    207.20 o 
   6   6  15     1937.89     1652.53    181.79 o 
   7   6  15      206.75      247.96    137.53 o 
   1   7  15       19.47      229.94     98.57 o 
   2   7  15     9542.88     9927.97    400.33 o 
   3   7  15     1012.70      924.16    102.95 o 
   4   7  15      283.07      161.48     59.53 o 
   5   7  15      694.28      503.67    100.67 o 
   6   7  15     1194.45     1100.64    115.36 o 
   7   7  15     4425.26     4730.19    358.30 o 
   0   8  15      211.47      382.26    171.75 o 
   1   8  15    22759.40    25182.56    929.25 o 
   2   8  15     4928.94     4808.65    415.41 o 
   3   8  15    12665.72    13102.92    407.80 o 
   4   8  15      145.00      107.76    102.67 o 
   5   8  15      403.80      395.42    108.16 o 
   6   8  15        0.77       70.03     94.40 o 
   7   8  15      364.98       25.91    198.80 o 
   1   9  15      236.78      175.31     55.25 o 
   2   9  15       36.77       96.48     64.27 o 
   3   9  15      380.88      281.07     79.58 o 
   4   9  15     1173.05      745.77    173.49 o 
   5   9  15       13.95       96.15    177.56 o 
   6   9  15       16.13       18.26    122.00 o 
   7   9  15      615.58      409.95    183.06 o 
   0  10  15      270.67     -151.38    167.53 o 
   1  10  15    10392.20    11100.52    445.61 o 
   2  10  15      679.33      849.94    110.66 o 
   3  10  15     1231.32      958.85    234.92 o 
   4  10  15        1.37      163.16    260.94 o 
   5  10  15       14.20      195.79    100.33 o 
   6  10  15        2.86       89.03    127.79 o 
   1  11  15      432.43      424.16    106.56 o 
   2  11  15     3529.80     3403.85    368.19 o 
   3  11  15     1096.33     1099.61    166.05 o 
   4  11  15      751.58      862.18    149.55 o 
   5  11  15     2513.52     2089.91    474.65 o 
   6  11  15      785.95      445.02    103.43 o 
   0  12  15     3497.63     3071.38    526.29 o 
   1  12  15     7308.80     9181.32    478.67 o 
   2  12  15     2945.94     2745.53    304.45 o 
   3  12  15       42.42      449.70    114.22 o 
   4  12  15      394.23      555.52    125.69 o 
   5  12  15      103.10      167.78     95.50 o 
   1  13  15      634.05      336.73    131.60 o 
   2  13  15     4490.35     4792.13    493.76 o 
   3  13  15     3634.01     3311.20    277.63 o 
   4  13  15     2535.29     2513.04    338.29 o 
   5  13  15      883.79      941.83    190.64 o 
   0  14  15     3938.16     3432.82    581.62 o 
   1  14  15      762.63      622.26    105.71 o 
   2  14  15      706.54      621.75    167.68 o 
   3  14  15     4371.82     4473.33    431.63 o 
   4  14  15     2399.24     1936.10    322.45 o 
   1  15  15      684.24      621.20    137.30 o 
   2  15  15      227.76      167.67    106.91 o 
   3  15  15     3382.95     3262.92    484.25 o 
   0  16  15     1691.40     1335.85    391.61 o 
   1  16  15     1633.36     1537.44    213.35 o 
   0   0  16       15.33       28.40     70.16 o 
   1   0  16      931.03     1010.32    111.53 o 
   2   0  16     2601.08     2597.34    147.36 o 
   3   0  16     1481.00     1574.22    118.66 o 
   4   0  16    20534.98    22407.43    878.50 o 
   5   0  16     2999.89     3075.81    215.82 o 
   6   0  16    16348.97    17632.86    924.36 o 
   7   0  16        7.27      -69.21    110.03 o 
   8   0  16       79.08      222.32     78.04 o 
   1   1  16      408.90      304.79     80.93 o 
   2   1  16    17432.76    18146.50    480.93 o 
   3   1  16      427.28      413.84     55.30 o 
   4   1  16     5742.58     5992.17    212.75 o 
   5   1  16      309.39      250.70     43.99 o 
   6   1  16       24.37      115.83     78.45 o 
   7   1  16      186.06      210.52     82.96 o 
   8   1  16      215.43      172.16     59.89 o 
   0   2  16    16222.27    15807.47    664.64 o 
   1   2  16      344.31      227.42     72.79 o 
   2   2  16     6375.89     6476.30    193.46 o 
   3   2  16       19.80      -36.68     60.83 o 
   4   2  16      107.46      211.27     52.86 o 
   5   2  16      137.49      134.27     65.37 o 
   6   2  16       28.33       59.87     77.40 o 
   7   2  16       97.08      136.25     88.67 o 
   8   2  16      121.72      242.71     70.40 o 
   1   3  16     1486.71     1607.17    144.13 o 
   2   3  16      317.27      260.60     55.31 o 
   3   3  16     2157.89     2354.62    123.32 o 
   4   3  16       71.81       99.07     73.92 o 
   5   3  16      151.95       90.52     41.65 o 
   6   3  16     6698.52     7752.69    357.90 o 
   7   3  16       28.53      106.73     82.58 o 
   8   3  16     4470.72     4801.75    467.62 o 
   0   4  16    24013.10    22817.25   1387.18 o 
   1   4  16      240.13      205.33     73.97 o 
   2   4  16     4544.95     4669.01    159.09 o 
   3   4  16     2244.94     2164.63    202.22 o 
   4   4  16       34.64      113.36     40.94 o 
   5   4  16      550.14      619.28     85.76 o 
   6   4  16      738.54      794.95    107.59 o 
   7   4  16        0.78      173.21     76.78 o 
   1   5  16        4.04      107.25     37.28 o 
   2   5  16      568.90      710.27     64.08 o 
   3   5  16      913.36      779.02     90.88 o 
   4   5  16      133.46      178.00     49.46 o 
   5   5  16       57.88       19.40     51.55 o 
   6   5  16      453.75      394.39     93.63 o 
   7   5  16      326.41      216.66     97.69 o 
   0   6  16    19261.08    19642.01    626.44 o 
   1   6  16       63.48      114.46     31.71 o 
   2   6  16    13098.18    13548.74    431.32 o 
   3   6  16       38.00      100.66     51.86 o 
   4   6  16     2046.67     2125.25    191.17 o 
   5   6  16     1532.76     1619.68    197.35 o 
   6   6  16       59.62       58.37     56.42 o 
   7   6  16       54.12      168.00     54.98 o 
   1   7  16      850.86      717.84     99.85 o 
   2   7  16       67.95       80.74     74.54 o 
   3   7  16      843.24      875.51    138.11 o 
   4   7  16      302.33      230.31     91.63 o 
   5   7  16       66.86      139.76     95.79 o 
   6   7  16     5460.77     6014.56    398.04 o 
   7   7  16      442.27      349.06     79.42 o 
   0   8  16     4360.79     3994.51    373.78 o 
   1   8  16      777.70      686.45    144.14 o 
   2   8  16      743.92      463.98    119.65 o 
   3   8  16      276.65      418.87     84.89 o 
   4   8  16     2890.16     2964.18    356.79 o 
   5   8  16       11.76      134.27    102.19 o 
   6   8  16     2372.85     2252.65    247.05 o 
   7   8  16      186.57       85.36    129.05 o 
   1   9  16      488.02      531.21    111.48 o 
   2   9  16     8152.81     8183.94    391.91 o 
   3   9  16      289.78      458.59    151.70 o 
   4   9  16     9125.77     9244.93    638.02 o 
   5   9  16      714.14      619.74    141.11 o 
   6   9  16     1053.21      723.87    224.37 o 
   0  10  16      582.96      236.86    150.95 o 
   1  10  16      845.54      646.36     94.47 o 
   2  10  16      297.43      355.75     96.93 o 
   3  10  16      420.36      472.33    124.03 o 
   4  10  16    10865.09    11337.68    736.20 o 
   5  10  16      245.08      263.77    128.71 o 
   6  10  16     7004.69     6937.09    551.06 o 
   1  11  16        1.48      216.87    164.03 o 
   2  11  16     2796.47     2499.32    319.10 o 
   3  11  16       16.34      323.13    139.69 o 
   4  11  16      702.23      548.34    145.88 o 
   5  11  16        1.80       74.22     94.22 o 
   0  12  16     7255.93     8196.87    612.99 o 
   1  12  16      209.15       98.03    113.04 o 
   2  12  16     1888.26     2114.12    241.43 o 
   3  12  16      312.29      345.36     97.57 o 
   4  12  16      750.42      763.50    200.05 o 
   5  12  16      753.17      579.62    175.73 o 
   1  13  16       47.22      231.25    136.34 o 
   2  13  16      182.28      394.05    106.75 o 
   3  13  16      836.12      578.07    173.87 o 
   4  13  16      214.28      338.45    143.85 o 
   0  14  16      418.74      539.24    201.15 o 
   1  14  16      355.67      738.80    166.45 o 
   2  14  16      282.99      192.07    115.88 o 
   3  14  16      394.83      403.87    211.35 o 
   1  15  16      807.94      698.91    152.23 o 
   2  15  16      217.53      292.88    140.63 o 
   1   1  17     4192.75     4316.35    141.89 o 
   2   1  17      263.58      168.75     40.59 o 
   3   1  17      436.76      516.57     62.62 o 
   4   1  17     2020.35     2051.15    117.76 o 
   5   1  17      148.08      179.61     52.29 o 
   6   1  17      323.86      393.49    103.08 o 
   7   1  17     3174.23     2810.80    271.07 o 
   0   2  17     8534.98     7677.71    349.51 o 
   1   2  17    15127.10    15916.97    381.03 o 
   2   2  17      212.96      271.56     57.20 o 
   3   2  17     8841.84     9217.32    331.08 o 
   4   2  17       26.31      111.17     52.69 o 
   5   2  17       27.23       66.88     41.58 o 
   6   2  17      573.51      479.57     98.09 o 
   7   2  17     3512.18     2797.62    337.10 o 
   1   3  17      147.47      172.56     47.53 o 
   2   3  17     2118.25     2083.27    149.06 o 
   3   3  17       32.94       69.09     40.58 o 
   4   3  17     2370.37     2414.05    161.68 o 
   5   3  17      160.61      134.38     50.89 o 
   6   3  17      903.83      758.96    115.08 o 
   7   3  17     2656.18     2949.68    218.63 o 
   0   4  17      144.82      111.28     59.67 o 
   1   4  17      634.51      583.09     74.90 o 
   2   4  17     1380.64     1415.28    165.26 o 
   3   4  17    16069.53    17377.71    416.42 o 
   4   4  17     5702.22     5990.64    306.32 o 
   5   4  17     4531.23     4767.37    278.94 o 
   6   4  17     3901.53     3944.97    307.82 o 
   7   4  17     2566.40     2451.60    314.74 o 
   1   5  17       73.91       86.89     51.51 o 
   2   5  17     2576.11     2507.38    152.45 o 
   3   5  17    19533.47    20842.49    536.43 o 
   4   5  17      221.50      139.46     57.56 o 
   5   5  17     2104.95     2256.97    242.03 o 
   6   5  17      245.58      358.99     75.28 o 
   7   5  17      299.32      444.09     82.54 o 
   0   6  17      577.22      490.24    144.70 o 
   1   6  17      318.49      441.80     82.78 o 
   2   6  17      188.81      185.51     53.34 o 
   3   6  17      174.77      166.71     71.45 o 
   4   6  17     3162.39     3222.24    280.28 o 
   5   6  17     1666.21     1510.44    181.11 o 
   6   6  17     2324.90     2038.12    257.28 o 
   7   6  17      869.78      826.42    144.99 o 
   1   7  17     1571.92     1388.75    161.06 o 
   2   7  17     2448.74     2360.84    237.25 o 
   3   7  17     1493.41     1387.71    211.62 o 
   4   7  17     2296.19     2363.20    397.01 o 
   5   7  17     1573.47     1537.01    191.44 o 
   6   7  17     1729.47     1643.90    279.65 o 
   0   8  17     2398.30     2311.27    339.65 o 
   1   8  17     2821.47     3024.37    271.36 o 
   2   8  17     1059.99      867.50    140.97 o 
   3   8  17     7260.50     7605.70    484.19 o 
   4   8  17      187.20      266.83    121.28 o 
   5   8  17      180.65      212.22     98.24 o 
   6   8  17       33.84      183.17    146.08 o 
   1   9  17       45.50      147.18    120.27 o 
   2   9  17       42.11       52.77    102.16 o 
   3   9  17      335.05      392.55    129.29 o 
   4   9  17      849.54      554.03    185.95 o 
   5   9  17      232.67      246.16     95.86 o 
   6   9  17      322.57      386.63    124.34 o 
   0  10  17       19.08       89.66    119.56 o 
   1  10  17     2380.79     2524.19    325.29 o 
   2  10  17      143.37      288.80    103.64 o 
   3  10  17      757.56      533.69    137.26 o 
   4  10  17      228.37      332.56    199.77 o 
   5  10  17      731.40      389.37    127.68 o 
   1  11  17     4157.03     3747.51    450.32 o 
   2  11  17       18.53      100.57     93.52 o 
   3  11  17      461.39      363.39    141.93 o 
   4  11  17     1172.42     1075.07    205.23 o 
   5  11  17     1957.56     1945.04    369.81 o 
   0  12  17     4155.38     4392.02    725.52 o 
   1  12  17     5363.91     5431.02    609.82 o 
   2  12  17      765.53      758.36    191.17 o 
   3  12  17     2341.39     2288.76    301.83 o 
   4  12  17      104.05      244.68    163.17 o 
   1  13  17      486.35      477.31    122.36 o 
   2  13  17     2620.36     2546.70    313.87 o 
   3  13  17     3970.68     4312.28    495.86 o 
   0  14  17       19.94      204.56    123.69 o 
   1  14  17      271.67      524.59    155.20 o 
   2  14  17      185.98      311.99    146.84 o 
   0   0  18    38450.11    39333.40   2129.72 o 
   1   0  18     3362.87     3084.57    196.88 o 
   2   0  18     5866.56     5875.11    282.61 o 
   3   0  18     8933.43     9400.15    445.96 o 
   4   0  18     4846.43     5139.14    358.57 o 
   5   0  18    11214.80    11783.47    553.17 o 
   6   0  18      557.86      489.97    101.12 o 
   7   0  18     1891.99     1954.91    345.74 o 
   1   1  18     5717.02     5939.46    189.78 o 
   2   1  18     1033.72      801.77     71.42 o 
   3   1  18     5671.52     6071.49    168.93 o 
   4   1  18       18.03      123.70     50.28 o 
   5   1  18       21.04      120.23     48.80 o 
   6   1  18     2919.51     2768.27    269.88 o 
   7   1  18     1076.96     1034.14    106.85 o 
   0   2  18     4596.00     4449.30    296.88 o 
   1   2  18    11741.09    11508.74    363.91 o 
   2   2  18       65.95      149.20     43.91 o 
   3   2  18       67.61       21.89     70.29 o 
   4   2  18     1577.41     1429.40    128.46 o 
   5   2  18     2467.65     2287.80    221.03 o 
   6   2  18     1044.69     1113.19    149.04 o 
   7   2  18      616.33      573.67    127.89 o 
   1   3  18      118.70      108.80     56.60 o 
   2   3  18     5804.84     5925.17    191.99 o 
   3   3  18      554.83      532.29     68.85 o 
   4   3  18     2987.84     3015.96    213.12 o 
   5   3  18      865.34      814.24    100.93 o 
   6   3  18     8917.31    10021.81    280.53 o 
   7   3  18     2404.40     2398.03    314.95 o 
   0   4  18    13447.56    12405.33    803.07 o 
   1   4  18       53.75       23.47     63.18 o 
   2   4  18     1357.08     1321.72    142.80 o 
   3   4  18      182.54      322.72     80.66 o 
   4   4  18     3266.19     3457.00    221.72 o 
   5   4  18      354.16      191.00     70.45 o 
   6   4  18      641.54      482.06     84.59 o 
   7   4  18      546.27      498.24     93.13 o 
   1   5  18      415.59      434.25     75.79 o 
   2   5  18      930.77      748.23     84.19 o 
   3   5  18      701.84      592.71     83.27 o 
   4   5  18      208.80      180.22     40.57 o 
   5   5  18        5.38        5.63     89.84 o 
   6   5  18     2310.19     2006.04    231.97 o 
   0   6  18    15217.33    14432.40    650.49 o 
   1   6  18     4361.81     4732.79    343.73 o 
   2   6  18     1216.03     1090.24    126.24 o 
   3   6  18      349.90      400.02    153.29 o 
   4   6  18     6885.08     7411.26    397.42 o 
   5   6  18      433.62      333.85     79.19 o 
   6   6  18      465.75      274.13    111.62 o 
   1   7  18     1638.54     1458.88    208.58 o 
   2   7  18     3695.66     3182.93    365.65 o 
   3   7  18     1947.21     1974.82    232.55 o 
   4   7  18      959.44      743.90    161.02 o 
   5   7  18     2767.60     2614.33    313.98 o 
   6   7  18     3390.72     3028.41    420.91 o 
   0   8  18     4221.90     4357.64    360.27 o 
   1   8  18     4842.41     4670.55    388.10 o 
   2   8  18     1139.85      926.12    136.24 o 
   3   8  18     1269.69      815.79    209.25 o 
   4   8  18      469.40      436.54    110.85 o 
   5   8  18     5882.45     6707.75    447.66 o 
   6   8  18        4.53       28.87    113.22 o 
   1   9  18     2451.89     1896.43    276.13 o 
   2   9  18      226.92       97.99    104.83 o 
   3   9  18     4871.03     5209.12    507.98 o 
   4   9  18       32.38       37.37    118.37 o 
   5   9  18     2925.53     3004.90    362.48 o 
   0  10  18    20208.81    21576.72   2299.31 o 
   1  10  18       15.90      107.95     74.90 o 
   2  10  18     2437.32     2043.13    288.10 o 
   3  10  18     4056.41     3894.68    446.20 o 
   4  10  18     2018.15     1739.80    316.80 o 
   5  10  18     3198.07     2723.92    390.31 o 
   1  11  18      199.53      187.81    114.15 o 
   2  11  18      816.95      789.42    120.65 o 
   3  11  18     1151.76      715.93    156.01 o 
   4  11  18      322.64      371.11    212.48 o 
   0  12  18     4304.86     3728.84    706.60 o 
   1  12  18     1349.52     1014.62    173.09 o 
   2  12  18      405.24      301.18    127.25 o 
   3  12  18       62.33       89.09    138.79 o 
   1  13  18       93.04      279.86     89.39 o 
   2  13  18     2103.91     2070.87    275.75 o 
   0  14  18      638.25      679.10    185.59 o 
   1  14  18      154.18      247.49    101.59 o 
   1   1  19      924.03      906.49     73.12 o 
   2   1  19     2872.66     2865.22    148.10 o 
   3   1  19     7729.83     8178.45    322.79 o 
   4   1  19     3777.25     4070.40    224.56 o 
   5   1  19     3196.46     2806.90    217.81 o 
   6   1  19     2835.21     2570.50    277.43 o 
   0   2  19    13670.14    15001.50    911.40 o 
   1   2  19      908.65      861.77     79.63 o 
   2   2  19     7839.16     8338.07    229.26 o 
   3   2  19     6180.67     6439.96    232.21 o 
   4   2  19     1182.85     1214.35    131.58 o 
   5   2  19     1854.57     1792.05    172.99 o 
   6   2  19       66.95      -36.49     73.47 o 
   1   3  19      900.07      857.94     92.98 o 
   2   3  19        9.44      126.66     52.03 o 
   3   3  19     1829.41     1573.15    144.03 o 
   4   3  19       12.30       86.94     40.16 o 
   5   3  19       45.97      130.01     53.64 o 
   6   3  19      144.24      252.83     69.16 o 
   0   4  19     6371.72     6129.67    452.71 o 
   1   4  19    16098.57    17114.70    418.37 o 
   2   4  19     4279.63     4252.74    251.19 o 
   3   4  19      118.53      125.54     38.49 o 
   4   4  19     3591.48     4070.39    310.09 o 
   5   4  19     3314.21     2841.60    299.26 o 
   6   4  19      566.67      425.73     99.26 o 
   1   5  19     6763.50     6855.27    252.76 o 
   2   5  19     1707.49     1536.34    173.99 o 
   3   5  19     4619.34     4560.55    319.92 o 
   4   5  19     3078.90     3329.44    352.34 o 
   5   5  19      487.67      462.31    102.95 o 
   6   5  19     1355.14     1182.22    211.87 o 
   0   6  19      848.26      559.09    135.94 o 
   1   6  19     7773.48     8410.83    379.51 o 
   2   6  19      896.23      688.34    143.80 o 
   3   6  19     1260.98     1139.53    190.93 o 
   4   6  19      580.69      291.85    103.86 o 
   5   6  19     1465.01     1577.49    268.70 o 
   6   6  19       41.15       21.75    105.19 o 
   1   7  19      727.77      745.34    126.34 o 
   2   7  19        2.52       22.53    149.64 o 
   3   7  19     3558.84     3404.09    482.21 o 
   4   7  19     1215.59     1048.05    183.74 o 
   5   7  19       38.08       -2.25    114.24 o 
   0   8  19     8260.54     8893.97    635.32 o 
   1   8  19     1157.57     1068.90    160.88 o 
   2   8  19     5374.35     4743.83    531.90 o 
   3   8  19     4399.68     4155.69    449.96 o 
   4   8  19     3569.95     3195.68    378.05 o 
   5   8  19      703.91      971.42    142.93 o 
   1   9  19        1.47      113.30     91.17 o 
   2   9  19      183.18      228.98    117.98 o 
   3   9  19      540.17      491.14    147.43 o 
   4   9  19     1219.32     1101.48    252.60 o 
   5   9  19      208.57      176.05     94.08 o 
   0  10  19      930.97      813.62    195.64 o 
   1  10  19      225.03      465.54    135.94 o 
   2  10  19     1943.77     1766.07    341.34 o 
   3  10  19     1696.32     1433.94    253.67 o 
   4  10  19     1023.28     1009.82    171.71 o 
   1  11  19      739.95      725.30    123.01 o 
   2  11  19      309.29      289.04     98.40 o 
   3  11  19     7329.54     8422.59    833.97 o 
   4  11  19     1232.65      974.25    144.37 o 
   0  12  19      523.79      756.35    234.37 o 
   1  12  19     1158.21      954.58    145.42 o 
   2  12  19      568.11      337.95    205.22 o 
   3  12  19       87.60      236.80    127.17 o 
   1  13  19     1140.46      795.86    151.03 o 
   0   0  20    19420.73    22022.20   1080.52 o 
   1   0  20    16903.09    18886.19    639.11 o 
   2   0  20      560.02      485.75    138.76 o 
   3   0  20     4701.75     4922.92    288.35 o 
   4   0  20     1085.85      948.28    159.99 o 
   5   0  20      579.95      506.47     78.47 o 
   6   0  20     1521.42      995.79    178.54 o 
   1   1  20     1239.97     1049.10     87.39 o 
   2   1  20      980.28      939.76     97.85 o 
   3   1  20     1749.01     1774.00    129.16 o 
   4   1  20     3731.92     3630.28    274.00 o 
   5   1  20      695.04      710.11     81.01 o 
   6   1  20     1585.43     1384.55    174.66 o 
   0   2  20       74.62       57.80     47.08 o 
   1   2  20      842.07      738.50     88.95 o 
   2   2  20     1719.41     1441.42    123.38 o 
   3   2  20      706.70      824.15     86.41 o 
   4   2  20      307.09      436.26     87.86 o 
   5   2  20     3383.43     3019.31    169.19 o 
   6   2  20      405.42      421.39     93.19 o 
   1   3  20     1391.73     1392.62    120.45 o 
   2   3  20     1665.43     1877.76    173.20 o 
   3   3  20     5246.44     5091.72    242.96 o 
   4   3  20        7.29      140.70     64.84 o 
   5   3  20     5106.92     5637.82    183.77 o 
   6   3  20     1611.36     1251.03    143.25 o 
   0   4  20       38.73       83.81     59.70 o 
   1   4  20     2829.97     2808.56    177.75 o 
   2   4  20     1779.32     1615.07    192.65 o 
   3   4  20     4137.12     4809.04    236.44 o 
   4   4  20     1475.58     1306.30    152.69 o 
   5   4  20     2009.97     1746.29    211.28 o 
   6   4  20      110.76      156.52     86.06 o 
   1   5  20      212.87      140.51     78.32 o 
   2   5  20      801.28     1001.84    145.51 o 
   3   5  20      728.04      568.38    107.46 o 
   4   5  20       39.48      139.41     82.93 o 
   5   5  20      245.72      247.32     75.96 o 
   0   6  20      862.67      565.65    156.65 o 
   1   6  20     8085.21     8579.57    448.96 o 
   2   6  20     1959.05     1904.23    245.61 o 
   3   6  20     3873.71     3829.39    522.13 o 
   4   6  20     3234.44     3190.84    264.77 o 
   5   6  20     5445.26     6539.93    477.65 o 
   1   7  20      722.34      655.02    141.69 o 
   2   7  20     1287.73     1194.17    219.95 o 
   3   7  20     3801.79     3867.62    484.64 o 
   4   7  20       87.96      303.60    113.22 o 
   5   7  20     1484.83     1436.02    267.68 o 
   0   8  20     3239.63     3772.78    670.07 o 
   1   8  20     2842.66     2293.69    264.85 o 
   2   8  20      195.69       98.07     95.43 o 
   3   8  20       56.76       77.32    134.98 o 
   4   8  20      342.17      279.93    147.12 o 
   5   8  20     2734.17     2195.95    352.93 o 
   1   9  20       31.29      141.25    119.44 o 
   2   9  20      447.68      469.56    102.57 o 
   3   9  20      191.31      287.26    105.37 o 
   4   9  20     1926.31     1591.72    246.91 o 
   0  10  20    11584.70    13129.25    601.74 o 
   1  10  20    10402.92    12790.69    783.75 o 
   2  10  20       12.30       71.83     93.70 o 
   3  10  20      979.45      746.50    151.59 o 
   1  11  20      255.94      296.47    108.04 o 
   2  11  20     1217.28      940.40    253.02 o 
   3  11  20      470.83      343.61    119.16 o 
   0  12  20      250.02      421.99    163.58 o 
   1  12  20     2426.25     1626.55    304.15 o 
   1   1  21      140.80      139.73     40.32 o 
   2   1  21      362.25      258.13     60.35 o 
   3   1  21      362.89      346.17     70.26 o 
   4   1  21     5882.17     6830.06    201.26 o 
   5   1  21      446.88      414.13     69.35 o 
   0   2  21      179.30      280.88     69.63 o 
   1   2  21       46.61      103.43     45.26 o 
   2   2  21    11969.18    13134.11    481.13 o 
   3   2  21       38.46       70.37     64.04 o 
   4   2  21     5248.75     5758.67    240.75 o 
   5   2  21     1828.89     1461.59    168.86 o 
   1   3  21      158.27      188.38     58.31 o 
   2   3  21     3445.14     3680.63    236.72 o 
   3   3  21       11.97       70.99    115.32 o 
   4   3  21     3154.78     2512.02    223.01 o 
   5   3  21      329.65      303.74     71.69 o 
   0   4  21     9717.38     9072.38    650.77 o 
   1   4  21       26.02      241.17     68.34 o 
   2   4  21    13476.22    15073.25    597.77 o 
   3   4  21       84.15      119.32     68.64 o 
   4   4  21       50.37      153.90     73.68 o 
   5   4  21       12.95       71.89     65.71 o 
   1   5  21      796.96      769.69    156.11 o 
   2   5  21      674.36      785.52    151.86 o 
   3   5  21      776.22      933.39    140.74 o 
   4   5  21     1582.48     1078.47    174.58 o 
   5   5  21        1.24       61.31    101.40 o 
   0   6  21     3133.69     3340.83    508.59 o 
   1   6  21       65.16       92.80     51.36 o 
   2   6  21     2096.81     1726.30    277.94 o 
   3   6  21      351.08      456.00    110.90 o 
   4   6  21      986.33      838.34    156.68 o 
   5   6  21       79.07       51.54     92.05 o 
   1   7  21      572.27      493.74     91.22 o 
   2   7  21     3483.64     3453.54    390.31 o 
   3   7  21       37.83      233.77     91.74 o 
   4   7  21     6936.08     6620.50    381.49 o 
   0   8  21     1306.08      995.01    229.42 o 
   1   8  21      513.26      265.27    153.44 o 
   2   8  21     9271.71     9856.68    301.09 o 
   3   8  21       29.97       64.72    152.25 o 
   4   8  21     2020.92     2109.44    317.42 o 
   1   9  21      267.82      472.06    125.24 o 
   2   9  21       10.00       45.56     98.26 o 
   3   9  21       10.37      106.09    110.53 o 
   0  10  21      185.60      210.61    195.65 o 
   1  10  21      188.47      113.56     85.14 o 
   2  10  21     2214.40     1845.88    316.14 o 
   1  11  21      673.93      698.05    136.03 o 
   0   0  22    13200.91    13994.71    838.78 o 
   1   0  22    14996.86    16478.63    701.01 o 
   2   0  22     4335.30     4448.59    427.21 o 
   3   0  22       78.37      106.95     61.29 o 
   4   0  22       20.14       53.47     98.32 o 
   5   0  22     1076.80      772.72    140.28 o 
   1   1  22        1.91      142.06     34.77 o 
   2   1  22     1629.54     1548.00    139.86 o 
   3   1  22       26.85      159.21     53.48 o 
   4   1  22      163.71      261.16     69.62 o 
   5   1  22     2196.02     1827.86    223.49 o 
   0   2  22      167.28      144.76     58.98 o 
   1   2  22     1036.92      822.54     94.90 o 
   2   2  22      691.25      742.16     87.77 o 
   3   2  22     3480.73     3559.72    204.89 o 
   4   2  22     1924.34     2289.99    183.01 o 
   5   2  22     3444.40     3090.61    310.97 o 
   1   3  22     4138.13     4289.10    215.85 o 
   2   3  22     1487.03     1235.61    145.45 o 
   3   3  22     1871.58     1713.57    176.66 o 
   4   3  22     2320.12     2511.12    221.92 o 
   5   3  22     2502.53     2757.15    266.56 o 
   0   4  22      586.39      418.71    153.58 o 
   1   4  22     5372.08     5271.90    437.34 o 
   2   4  22     1176.05      986.37    134.73 o 
   3   4  22     1427.50     1406.81    165.10 o 
   4   4  22     1348.60     1224.64    198.66 o 
   1   5  22      237.45      148.28     87.26 o 
   2   5  22      113.68      185.80     72.14 o 
   3   5  22      358.58      443.43     99.08 o 
   4   5  22      175.69      200.51     79.08 o 
   0   6  22       66.38       95.30    106.58 o 
   1   6  22     5931.35     6073.72    351.70 o 
   2   6  22     1310.00     1395.99    190.45 o 
   3   6  22     2614.42     1976.89    280.32 o 
   4   6  22     1358.59     1341.58    167.16 o 
   1   7  22     2066.05     1931.98    246.77 o 
   2   7  22     1598.75     1226.19    195.39 o 
   3   7  22     1616.88     1443.14    281.18 o 
   0   8  22     1165.61      862.77    204.65 o 
   1   8  22     1859.75     1555.38    247.07 o 
   2   8  22      369.53      426.11     92.41 o 
   3   8  22       58.41       -5.32     73.70 o 
   1   9  22      360.99      238.31    115.33 o 
   2   9  22      876.81      788.82    168.16 o 
   0  10  22     5112.63     5556.18    785.72 o 
   1  10  22     3610.19     3574.28    524.28 o 
   1   1  23      804.70      683.00     86.47 o 
   2   1  23      215.85      260.34     71.71 o 
   3   1  23     2482.11     2367.90    231.16 o 
   4   1  23     2005.75     1758.98    158.27 o 
   0   2  23     2310.57     2095.20    249.83 o 
   1   2  23     2078.62     1799.62    170.58 o 
   2   2  23     5553.13     5578.78    140.17 o 
   3   2  23     4736.71     5154.10    225.84 o 
   4   2  23      190.87      279.41     59.56 o 
   1   3  23      712.97      608.36     87.78 o 
   2   3  23     1137.29     1098.83    117.44 o 
   3   3  23     1225.68     1092.92    175.54 o 
   4   3  23       30.46       67.78     74.70 o 
   0   4  23     1004.86      642.53    160.06 o 
   1   4  23     9792.52    10294.93    323.75 o 
   2   4  23     1966.82     2045.46    234.80 o 
   3   4  23     1751.52     1611.50    214.66 o 
   4   4  23      638.90      633.64    119.48 o 
   1   5  23       16.06      199.60    125.21 o 
   2   5  23      952.53      865.55    128.33 o 
   3   5  23      122.58      134.50     91.13 o 
   0   6  23     1110.26      492.11    301.40 o 
   1   6  23     2611.38     1739.40    298.64 o 
   2   6  23        0.64      -58.71    159.54 o 
   3   6  23       53.08      101.66     69.82 o 
   1   7  23      424.63      412.10     87.40 o 
   2   7  23      152.82      108.69     93.33 o 
   0   8  23      955.89      713.47    222.36 o 
   1   8  23     4962.25     5348.81    402.00 o 
   0   0  24    10714.46    11473.20    498.30 o 
   1   0  24      472.37      474.18    104.93 o 
   2   0  24     7250.00     7648.18    357.80 o 
   3   0  24       46.90      299.33     91.24 o 
   1   1  24     1542.36     1445.23    177.95 o 
   2   1  24      404.20      508.45     68.82 o 
   3   1  24     2371.78     2184.18    219.07 o 
   0   2  24     1003.88      678.57    108.96 o 
   1   2  24     2097.99     2187.62    226.82 o 
   2   2  24      602.53      619.38     84.47 o 
   3   2  24      218.66      260.91     54.20 o 
   1   3  24      494.91      441.91     78.34 o 
   2   3  24      969.72      780.79    109.24 o 
   3   3  24     1542.60     1473.94    149.88 o 
   0   4  24     2678.35     2568.02    454.05 o 
   1   4  24      533.60      423.44    106.14 o 
   2   4  24     1843.77     1281.18    208.45 o 
   3   4  24       51.82      187.10     75.48 o 
   1   5  24      134.38      218.94     80.09 o 
   2   5  24       42.59      155.38     79.91 o 
   0   6  24     9364.47     8637.19    950.15 o 
   1   6  24     1740.21     1464.80    217.60 o 
   1   1  25       12.46      182.56     52.51 o 
   2   1  25     1628.94     1372.52    155.27 o 
   0   2  25      772.63      627.81    130.79 o 
   1   2  25     9816.92    11203.24    467.61 o 
   2   2  25        4.71       33.69     70.31 o 
   1   3  25      384.07      426.69     80.67 o 
   0   4  25     6143.36     6773.96    510.99 o 
   1   4  25     1299.39      873.43    147.44 o 
                                                 
